# Supplementary material for: Knowledge, attitudes, and perceptions of Kenyan healthcare workers regarding pediatric discharge from hospital
Source: PLoS One. 2021 Apr 23;16(4):e0249569. doi: 10.1371/journal.pone.0249569 (PMC8064546; doi:10.1371/journal.pone.0249569)
Supplement: S5 File — (XLSX) [file pone.0249569.s005.xlsx]

## Sheet: Sheet1
Participant ID	Start Date	Finish Date	What is your age?	What is your sex?	Primary work location:	Please select the title that best describes your current position:	Years of experience in this profession (i.e. Student, Intern, Nurse, Clinical Officer, Doctor, etc.)?	Question 1. In your opinion, how important are the following tasks to health outcomes of paediatric patients? Outcomes are defined as in-hospital and post-discharge health.										Question 2. Given that you may have time and resource constraints in your working day, how do you prioritize the following clinical tasks in your working day?										Question 3. Compared to ideal practices, how well do you think your hospital delivers paediatric discharge care:	Question 4A. Who is involved in making the discharge decision in your hospital? Select a response for each category listed below.									Question 4B. Other: Please describe persons involved in the discharge decision that are not listed above.	Question 5. Who provides the following paediatric discharge care tasks at your hospital? Select all applicable answers:
								History, physical examination, diagnostic tests of new admissions	Ward rounds	Effective communication between healthcare workers and caregivers about the child's diagnosis/condition, progress, and treatments/management	Daily examination and vital signs	Daily medications and fluids	Emergency management for critically ill children	Determine when patients should be discharged	Review status of and providing vaccines, vitamin A and deworming medications before discharge	Prescribe take-home medications or therapuetic foods	Caretakers education regarding home care	History, physical examination, diagnostic tests for new admissions	Ward rounds	Communicating with caregivers about the child's diagnosis/condition, progress, and treatments/management	Daily examination and vital signs	Daily medications and fluids	Emergency management for critically ill children	Determine when patients should be discharged	Review status of and providing vaccines, vitamin A and deworming medications before discharge	Prescribe take-home medications or therapuetic foods	Caretakers education regarding home care		Doctor- Intern	Doctor- Medical Officer	Consultant Doctor	Clinical Officer	Clinical Officer Intern	Nurse	Nursing Student	Nutritionist	Parent or other caregiver		Prescribe discharge take-home medications	Prescribe take-home therapeutic foods	Determine which patients need follow-up care, advise when follow-up care should be scheduled	Determine which patients need follow-up HIV testing, confirmatory testing, or test results and advise when this should be scheduled	Determine which patients need referral for HIV treatment and advise when this should be scheduled	Counsel caregivers on take-home medications	Counsel caregivers on nutrition	Counsel caregivers on danger signs	Counsel caregivers on family planning	Check immunization, vitamin A and deworming status	Provide missing immunizations, vitamin A and deworming doses
18352037	11/21/2018 1:33 AM	11/21/2018 1:53 AM	25-29	Male	Homa Bay Subco Hospital	Clinician	5-9 years	Very important to patient outcomes	Very important to patient outcomes	Very important to patient outcomes	Very important to patient outcomes	Very important to patient outcomes	Very important to patient outcomes	Very important to patient outcomes	Very important to patient outcomes	Very important to patient outcomes	Very important to patient outcomes	High priority	High priority	High priority	High priority	Moderate priority	High priority	Moderate priority	High priority	High priority	High priority	Very Well	No such position at my hospital	Yes	No such position at my hospital	Yes	No such position at my hospital	Yes	No	Yes	Yes		Doctor, Clinical Officer	Clinical Officer, Nutritionist	Nurse, Doctor, Clinical Officer, Nutritionist	Nurse, Doctor, Clinical Officer, Nutritionist	Nurse, Doctor, Clinical Officer	Nurse, Doctor, Clinical Officer	Nurse, Doctor, Clinical Officer, Nutritionist	Nurse, Doctor, Clinical Officer, Nutritionist	Nurse, Doctor, Clinical Officer	Nurse, Doctor, Clinical Officer	Nurse, Clinical Officer
18348633	11/20/2018 6:45 AM	11/20/2018 7:00 AM	30-39	Female	Homa Bay Subco Hospital	Other	1-4 years	Very important to patient outcomes	Very important to patient outcomes	Very important to patient outcomes	Very important to patient outcomes	Very important to patient outcomes	Very important to patient outcomes	Very important to patient outcomes	Very important to patient outcomes	Very important to patient outcomes	Very important to patient outcomes	High priority	High priority	High priority	High priority	High priority	High priority	High priority	High priority	High priority	High priority	Moderately Well	No such position at my hospital	No such position at my hospital	No such position at my hospital	Yes	Sometimes	Yes	Sometimes	Yes	Yes	N/A	Clinical Officer	Nutritionist	Nurse, Nutritionist	Clinical Officer	Clinical Officer	Nurse	Nutritionist	Nurse	Nurse	Nurse, Nutritionist	Nurse, Nutritionist
18348599	11/20/2018 6:16 AM	11/20/2018 6:46 AM	30-39	Male	Homa Bay Subco Hospital	Clinician	5-9 years	Very important to patient outcomes	Very important to patient outcomes	Very important to patient outcomes	Very important to patient outcomes	Very important to patient outcomes	Very important to patient outcomes	Very important to patient outcomes	Very important to patient outcomes	Very important to patient outcomes	Very important to patient outcomes	High priority	High priority	High priority	Moderate priority	High priority	High priority	High priority	High priority	High priority	High priority	Not Well	No such position at my hospital	Sometimes	No such position at my hospital	Yes	No such position at my hospital	Sometimes	No	No	No	Social workers	Doctor, Clinical Officer	Nutritionist	Nurse, Doctor, Clinical Officer	Nurse, Doctor, Clinical Officer	Nurse, Doctor, Clinical Officer	Nurse, Doctor, Clinical Officer	Nurse, Doctor, Clinical Officer, Nutritionist	Nurse, Doctor, Clinical Officer	Nurse, Doctor, Clinical Officer	Nurse	Nurse
18348520	11/20/2018 3:27 AM	11/20/2018 4:12 AM	30-39	Female	Homa Bay District Hospital	Nurse	5-9 years	Very important to patient outcomes	Very important to patient outcomes	Very important to patient outcomes	Very important to patient outcomes	Very important to patient outcomes	Very important to patient outcomes	Moderately important to patient outcomes	Very important to patient outcomes	Very important to patient outcomes	Moderately important to patient outcomes	High priority	Moderate priority	High priority	High priority	High priority	High priority	Moderate priority	Moderate priority	Moderate priority	Moderate priority	Very Well	No such position at my hospital	Sometimes	No such position at my hospital	Yes	No such position at my hospital	Yes	No such position at my hospital	Yes	Sometimes	Physiotherapy with consideration of other team members.	Doctor, Clinical Officer	Nutritionist	Nurse, Clinical Officer	Nurse, Clinical Officer	Nurse, Clinical Officer	Nurse	Nutritionist	Nurse, Clinical Officer	Nurse	Nurse	Nurse
18348508	11/20/2018 2:59 AM	11/20/2018 3:28 AM	30-39	Male	Homa Bay Subco Hospital	Clinician	5-9 years	Very important to patient outcomes	Very important to patient outcomes	Very important to patient outcomes	Very important to patient outcomes	Very important to patient outcomes	Very important to patient outcomes	Very important to patient outcomes	Very important to patient outcomes	Very important to patient outcomes	Very important to patient outcomes	High priority	High priority	High priority	High priority	High priority	High priority	High priority	High priority	High priority	High priority	Very Well	No	No	No	Yes	No	Yes	No	No	No		Clinical Officer	Clinical Officer	Clinical Officer	Nurse	Clinical Officer	Nurse	Clinical Officer	Nurse	Nurse	Nurse	Clinical Officer
18348495	11/20/2018 2:22 AM	11/20/2018 2:44 AM	25-29	Female	Homa Bay Subco Hospital	Nurse	1-4 years	Very important to patient outcomes	Very important to patient outcomes	Very important to patient outcomes	Very important to patient outcomes	Very important to patient outcomes	Very important to patient outcomes	Very important to patient outcomes	Very important to patient outcomes	Very important to patient outcomes	Very important to patient outcomes	High priority	High priority	Moderate priority	Moderate priority	High priority	High priority	High priority	Moderate priority	High priority	High priority	Moderately Well	No such position at my hospital	Yes	No such position at my hospital	Sometimes	No such position at my hospital	Sometimes	No such position at my hospital	No	No	Physiotherapist	Doctor, Clinical Officer	Nurse, Doctor, Clinical Officer, Nutritionist	Nurse, Doctor, Clinical Officer	Doctor, Clinical Officer	Nurse, Doctor, Clinical Officer	Nurse, Doctor, Clinical Officer, Nutritionist	Nurse, Nutritionist	Nurse	Nurse, Doctor, Clinical Officer	Nurse	Nurse
18284456	10/30/2018 1:08 AM	10/30/2018 1:24 AM	25-29	Male	Homa Bay Subco Hospital	Other	<1 year	Very important to patient outcomes	Very important to patient outcomes	Very important to patient outcomes	Very important to patient outcomes	Very important to patient outcomes	Very important to patient outcomes	Very important to patient outcomes	Very important to patient outcomes	Very important to patient outcomes	Very important to patient outcomes	High priority	Moderate priority	High priority	Moderate priority	High priority	High priority	Moderate priority	High priority	High priority	High priority	Moderately Well	No such position at my hospital	Sometimes	Sometimes	Yes	No	Yes	No	Yes	Sometimes	none	Doctor, Clinical Officer, Nutritionist	Doctor, Clinical Officer	Nurse, Doctor, Clinical Officer, Nutritionist	Nurse, Doctor, Clinical Officer	Nurse, Doctor, Clinical Officer	Nurse, Clinical Officer	Nurse, Doctor, Clinical Officer, Nutritionist	Nurse, Clinical Officer, Nutritionist	Nurse, Doctor, Clinical Officer	Nurse, Clinical Officer, Nutritionist	Nurse, Clinical Officer, Nutritionist
18264794	10/24/2018 4:05 AM	10/24/2018 4:32 AM	40-49	Female	Homa Bay Subco Hospital	Nurse	>20 years	Very important to patient outcomes	Very important to patient outcomes	Very important to patient outcomes	Very important to patient outcomes	Very important to patient outcomes	Very important to patient outcomes	Very important to patient outcomes	Very important to patient outcomes	Very important to patient outcomes	Very important to patient outcomes	High priority	High priority	High priority	High priority	High priority	High priority	Moderate priority	High priority	High priority	High priority	Moderately Well	No such position at my hospital	Yes	No such position at my hospital	Yes	No such position at my hospital	Yes	No	No	No		Nurse, Doctor, Clinical Officer	Nurse, Nutritionist	Nurse, Doctor, Clinical Officer, Nutritionist	Nurse	Nurse, Doctor, Clinical Officer	Nurse, Clinical Officer	Nurse, Nutritionist	Nurse, Clinical Officer	Nurse, Doctor, Clinical Officer	Nurse	Nurse
18264783	10/24/2018 3:26 AM	10/24/2018 3:57 AM	30-39	Female	Homa Bay Subco Hospital	Nurse	10-19 years	Very important to patient outcomes	Very important to patient outcomes	Very important to patient outcomes	Very important to patient outcomes	Very important to patient outcomes	Very important to patient outcomes	Very important to patient outcomes	Moderately important to patient outcomes	Very important to patient outcomes	Very important to patient outcomes	High priority	High priority	Moderate priority	High priority	High priority	High priority	High priority	Moderate priority	High priority	High priority	Moderately Well	No such position at my hospital	Yes	No such position at my hospital	Yes	No such position at my hospital	Sometimes	No	No	No		Doctor, Clinical Officer	Nutritionist	Nurse, Doctor, Clinical Officer, Nutritionist	Nurse, Doctor, Clinical Officer	Nurse, Doctor, Clinical Officer	Nurse, Doctor, Clinical Officer	Nurse, Doctor, Clinical Officer, Nutritionist	Nurse, Doctor, Clinical Officer	Nurse, Clinical Officer	Nurse, Doctor, Clinical Officer	Nurse
18264699	10/24/2018 1:04 AM	10/24/2018 1:35 AM	≤25	Female	Homa Bay Subco Hospital	Other	Still in training	Very important to patient outcomes	Very important to patient outcomes	Very important to patient outcomes	Very important to patient outcomes	Very important to patient outcomes	Very important to patient outcomes	Very important to patient outcomes	Very important to patient outcomes	Very important to patient outcomes	Very important to patient outcomes	High priority	High priority	High priority	High priority	High priority	High priority	High priority	High priority	High priority	High priority	Somewhat Well	No	Yes	Sometimes	Yes	No	Yes	No	Sometimes	No		Clinical Officer	Nutritionist	Nurse	Nurse, Other	Other	Nurse	Nutritionist	Nurse	Nurse	Nurse	Nurse
18261879	10/23/2018 5:23 AM	10/23/2018 6:26 AM	25-29	Female	Homa Bay Subco Hospital	Nurse	1-4 years	Very important to patient outcomes	Very important to patient outcomes	Very important to patient outcomes	Very important to patient outcomes	Very important to patient outcomes	Very important to patient outcomes	Very important to patient outcomes	Very important to patient outcomes	Very important to patient outcomes	Very important to patient outcomes	High priority	High priority	High priority	High priority	High priority	High priority	High priority	High priority	High priority	High priority	Very Well	No such position at my hospital	Yes	No such position at my hospital	Yes	No such position at my hospital	Sometimes	No such position at my hospital	No	Sometimes	N/A	Doctor	Nurse, Nutritionist	Nurse, Clinical Officer	Nurse	Nurse, Clinical Officer	Nurse	Nurse, Nutritionist	Nurse, Clinical Officer	Nurse	Nurse	Nurse
18261864	10/23/2018 5:04 AM	10/23/2018 5:25 AM	25-29	Female	Homa Bay Subco Hospital	Clinician	1-4 years	Very important to patient outcomes	Very important to patient outcomes	Very important to patient outcomes	Very important to patient outcomes	Very important to patient outcomes	Very important to patient outcomes	Very important to patient outcomes	Very important to patient outcomes	Very important to patient outcomes	Very important to patient outcomes	High priority	High priority	High priority	High priority	Moderate priority	High priority	Moderate priority	High priority	High priority	High priority	Moderately Well	No	Yes	Yes	Yes	No	Sometimes	No	Sometimes	No such position at my hospital		Doctor, Clinical Officer	Doctor, Clinical Officer, Nutritionist	Doctor, Clinical Officer, Nutritionist	Nurse, Doctor, Clinical Officer	Nurse, Doctor, Clinical Officer, Clinical Officer- Intern, Nursing Student, Nutritionist, Other	Nurse, Doctor, Clinical Officer, Clinical Officer- Intern, Nursing Student, Nutritionist, Other	Nurse, Doctor, Clinical Officer, Clinical Officer- Intern, Nursing Student, Nutritionist, Other	Nurse, Doctor, Clinical Officer, Clinical Officer- Intern, Nursing Student, Nutritionist, Other	Nurse, Doctor, Clinical Officer, Clinical Officer- Intern, Nursing Student, Nutritionist	Clinical Officer- Intern, Nursing Student	Nurse, Doctor, Clinical Officer, Nutritionist
18257170	10/22/2018 12:20 AM	10/22/2018 12:38 AM	30-39	Female	Homa Bay Subco Hospital	Clinician	10-19 years	Very important to patient outcomes	Very important to patient outcomes	Very important to patient outcomes	Very important to patient outcomes	Very important to patient outcomes	Very important to patient outcomes	Very important to patient outcomes	Very important to patient outcomes	Very important to patient outcomes	Very important to patient outcomes	High priority	High priority	High priority	High priority	High priority	High priority	Moderate priority	Moderate priority	High priority	High priority	Moderately Well	No	No	No	Yes	No	Yes	Sometimes	Sometimes	Sometimes		Nurse, Doctor, Clinical Officer, Nutritionist	Clinical Officer, Nutritionist	Doctor, Clinical Officer	Nurse, Doctor, Clinical Officer, Nutritionist	Doctor, Clinical Officer	Nurse, Doctor, Clinical Officer, Nutritionist	Nurse, Doctor, Clinical Officer, Nutritionist	Nurse, Doctor, Clinical Officer	Nurse, Clinical Officer	Nurse, Clinical Officer, Nutritionist	Nurse, Nutritionist
18246683	10/18/2018 4:20 AM	10/18/2018 4:51 AM	25-29	Female	Homa Bay Subco Hospital	Nurse	1-4 years	Very important to patient outcomes	Very important to patient outcomes	Very important to patient outcomes	Very important to patient outcomes	Moderately important to patient outcomes	Very important to patient outcomes	Not important to patient outcomes	Very important to patient outcomes	Very important to patient outcomes	Very important to patient outcomes	High priority	High priority	Moderate priority	High priority	Moderate priority	High priority	Not a priority	Moderate priority	High priority	High priority	Moderately Well	No such position at my hospital	Sometimes	No such position at my hospital	Yes	No such position at my hospital	No	No	Sometimes	No		Doctor, Clinical Officer	Nutritionist	Nurse, Doctor, Clinical Officer, Nutritionist	Nurse, Doctor, Clinical Officer	Nurse, Doctor, Clinical Officer	Nurse	Nurse, Nutritionist	Nurse, Doctor, Clinical Officer, Nutritionist	Nurse, Doctor, Clinical Officer	Nurse, Doctor, Clinical Officer, Nutritionist	Nurse
18243229	10/17/2018 1:32 AM	10/17/2018 2:00 AM	25-29	Female	Homa Bay Subco Hospital	Nurse	1-4 years	Very important to patient outcomes	Very important to patient outcomes	Very important to patient outcomes	Very important to patient outcomes	Very important to patient outcomes	Very important to patient outcomes	Very important to patient outcomes	Very important to patient outcomes	Very important to patient outcomes	Very important to patient outcomes	High priority	High priority	High priority	High priority	High priority	High priority	High priority	High priority	High priority	High priority	Moderately Well	No such position at my hospital	Yes	Sometimes	Sometimes	Sometimes	Sometimes	No	No	No		Doctor, Clinical Officer	Doctor, Nutritionist	Nurse, Doctor, Clinical Officer	Nurse, Doctor, Clinical Officer, Nutritionist	Nurse, Doctor, Clinical Officer	Nurse, Doctor, Clinical Officer	Nurse, Nutritionist	Nurse, Doctor, Clinical Officer	Nurse, Doctor, Clinical Officer	Nurse, Doctor, Clinical Officer	Nurse
18240075	10/16/2018 8:31 AM	10/16/2018 8:50 AM	25-29	Male	Homa Bay Subco Hospital	Other	1-4 years	Very important to patient outcomes	Very important to patient outcomes	Very important to patient outcomes	Very important to patient outcomes	Very important to patient outcomes	Very important to patient outcomes	Very important to patient outcomes	Very important to patient outcomes	Very important to patient outcomes	Not important to patient outcomes	High priority	High priority	High priority	High priority	High priority	High priority	High priority	High priority	High priority	Not a priority	Very Well	No such position at my hospital	Yes	No such position at my hospital	Yes	No	Yes	No	No	No	none	Doctor, Clinical Officer	Nutritionist	Nurse, Doctor, Clinical Officer	Nurse, Doctor, Clinical Officer	Nurse, Doctor, Clinical Officer	Nurse, Doctor, Clinical Officer	Nutritionist	Nurse, Doctor, Clinical Officer	Nurse	Nurse, Nutritionist	Nurse, Nutritionist
18225293	10/11/2018 4:22 AM	10/11/2018 4:40 AM	25-29	Female	Homa Bay Subco Hospital	Clinician	5-9 years	Very important to patient outcomes	Very important to patient outcomes	Very important to patient outcomes	Very important to patient outcomes	Very important to patient outcomes	Very important to patient outcomes	Very important to patient outcomes	Very important to patient outcomes	Very important to patient outcomes	Very important to patient outcomes	High priority	High priority	High priority	High priority	High priority	High priority	High priority	High priority	High priority	High priority	Moderately Well	No such position at my hospital	Yes	No such position at my hospital	Yes	No such position at my hospital	Sometimes	No	Yes	No	none	Doctor, Clinical Officer	Nutritionist	Doctor, Clinical Officer, Nutritionist	Nurse, Doctor, Clinical Officer	Nurse, Doctor, Clinical Officer, Nutritionist	Nurse, Doctor, Clinical Officer	Nutritionist	Nurse, Doctor, Clinical Officer, Nutritionist	Nurse, Doctor, Clinical Officer, Nutritionist	Nurse, Doctor, Clinical Officer, Nutritionist	Nurse, Doctor, Clinical Officer, Nutritionist
18219530	10/09/2018 11:14 AM	10/09/2018 11:40 AM	≤25	Male	Homa Bay Subco Hospital	Clinician	Still in training	Very important to patient outcomes	Very important to patient outcomes	Very important to patient outcomes	Very important to patient outcomes	Very important to patient outcomes	Very important to patient outcomes	Very important to patient outcomes	Very important to patient outcomes	Very important to patient outcomes	Very important to patient outcomes	High priority	High priority	High priority	High priority	High priority	High priority	High priority	High priority	High priority	High priority	Very Well	No such position at my hospital	Yes	No such position at my hospital	Yes	No	No	No	No	No		Doctor, Clinical Officer	Doctor, Clinical Officer	Nurse, Doctor, Clinical Officer	Nurse, Doctor, Clinical Officer	Nurse, Doctor, Clinical Officer	Nurse, Doctor, Clinical Officer, Nutritionist	Nutritionist	Nurse, Doctor, Clinical Officer	Nurse, Doctor, Clinical Officer	Nurse, Nutritionist	Nurse, Clinical Officer
18219034	10/09/2018 8:59 AM	10/09/2018 9:24 AM	25-29	Male	Homa Bay Subco Hospital	Clinician	1-4 years	Very important to patient outcomes	Very important to patient outcomes	Very important to patient outcomes	Very important to patient outcomes	Very important to patient outcomes	Very important to patient outcomes	Moderately important to patient outcomes	Very important to patient outcomes	Very important to patient outcomes	Very important to patient outcomes	High priority	Moderate priority	High priority	High priority	High priority	High priority	Moderate priority	High priority	High priority	High priority	Moderately Well	No such position at my hospital	Yes	No such position at my hospital	Yes	No such position at my hospital	No	No	Sometimes	No		Doctor, Clinical Officer	Nutritionist	Doctor, Clinical Officer	Doctor, Clinical Officer	Doctor, Clinical Officer	Nurse, Doctor, Clinical Officer	Nurse, Doctor, Clinical Officer, Nutritionist	Nurse, Doctor, Clinical Officer	Nurse, Doctor, Clinical Officer	Nurse, Doctor, Clinical Officer	Nurse
18172092	9/26/2018 7:13 AM	9/26/2018 9:55 AM	30-39	Male	Homa Bay Subco Hospital	Clinician	5-9 years	Very important to patient outcomes	Very important to patient outcomes	Very important to patient outcomes	Very important to patient outcomes	Moderately important to patient outcomes	Very important to patient outcomes	Very important to patient outcomes	Very important to patient outcomes	Very important to patient outcomes	Very important to patient outcomes	High priority	Moderate priority	Moderate priority	High priority	High priority	High priority	Moderate priority	Moderate priority	High priority	Moderate priority	Moderately Well	No such position at my hospital	Sometimes	No such position at my hospital	Sometimes	No such position at my hospital	No	No	Sometimes	Sometimes		Doctor, Clinical Officer	Doctor, Clinical Officer, Nutritionist	Doctor, Clinical Officer	Doctor, Clinical Officer	Doctor, Clinical Officer	Nurse, Doctor, Clinical Officer	Clinical Officer, Nutritionist	Nurse, Doctor, Clinical Officer	Nurse, Doctor, Clinical Officer	Nurse, Doctor, Clinical Officer	Nurse, Doctor, Clinical Officer, Nutritionist
18171928	9/26/2018 2:11 AM	9/26/2018 2:29 AM	25-29	Male	Homa Bay Subco Hospital	Clinician	1-4 years	Very important to patient outcomes	Very important to patient outcomes	Very important to patient outcomes	Very important to patient outcomes	Very important to patient outcomes	Very important to patient outcomes	Very important to patient outcomes	Very important to patient outcomes	Very important to patient outcomes	Very important to patient outcomes	High priority	Moderate priority	Moderate priority	Moderate priority	High priority	High priority	Moderate priority	High priority	Moderate priority	Somewhat a priority	Moderately Well	No such position at my hospital	Sometimes	No such position at my hospital	Yes	No such position at my hospital	No	No	Sometimes	No		Doctor, Clinical Officer	Doctor, Clinical Officer	Doctor, Clinical Officer	Doctor, Clinical Officer	Doctor, Clinical Officer	Doctor, Clinical Officer	Doctor, Clinical Officer	Doctor, Clinical Officer	Doctor, Clinical Officer	Doctor, Clinical Officer	Doctor, Clinical Officer
18167943	9/25/2018 7:09 AM	9/25/2018 7:34 AM	50-59	Female	Homa Bay Subco Hospital	Nurse	>20 years	Very important to patient outcomes	Very important to patient outcomes	Very important to patient outcomes	Very important to patient outcomes	Very important to patient outcomes	Very important to patient outcomes	Very important to patient outcomes	Very important to patient outcomes	Very important to patient outcomes	Very important to patient outcomes	High priority	High priority	High priority	High priority	High priority	High priority	High priority	High priority	High priority	High priority	Very Well	No such position at my hospital	Yes	No such position at my hospital	Yes	No such position at my hospital	Yes	No such position at my hospital	Yes	No		Doctor, Clinical Officer	Nutritionist	Nurse	Nurse, Clinical Officer	Nurse, Clinical Officer	Nurse, Clinical Officer	Nurse, Nutritionist	Nurse, Clinical Officer	Nurse	Nurse	Nurse
18164457	9/24/2018 10:35 AM	9/24/2018 11:37 AM	25-29	Male	Homa Bay Subco Hospital	Clinician	1-4 years	Very important to patient outcomes	Very important to patient outcomes	Very important to patient outcomes	Very important to patient outcomes	Very important to patient outcomes	Very important to patient outcomes	Very important to patient outcomes	Moderately important to patient outcomes	Moderately important to patient outcomes	Moderately important to patient outcomes	High priority	High priority	High priority	High priority	High priority	High priority	Moderate priority	Moderate priority	Moderate priority	Moderate priority	Moderately Well	No such position at my hospital	Yes	No such position at my hospital	Yes	No such position at my hospital	Sometimes	No	Sometimes	Sometimes		Nurse, Doctor, Clinical Officer	Nurse, Doctor, Clinical Officer	Nurse, Doctor, Clinical Officer	Doctor, Clinical Officer, Other	Nurse, Doctor, Clinical Officer	Doctor, Clinical Officer	Doctor, Clinical Officer, Other	Doctor, Clinical Officer	Nurse, Doctor, Clinical Officer	Nurse, Doctor, Clinical Officer	Nurse
18163401	9/24/2018 2:09 AM	9/24/2018 2:31 AM	30-39	Male	Homa Bay Subco Hospital	Clinician	5-9 years	Very important to patient outcomes	Very important to patient outcomes	Very important to patient outcomes	Very important to patient outcomes	Very important to patient outcomes	Very important to patient outcomes	Very important to patient outcomes	Moderately important to patient outcomes	Very important to patient outcomes	Very important to patient outcomes	High priority	High priority	Moderate priority	High priority	High priority	High priority	High priority	Moderate priority	High priority	Moderate priority	Moderately Well	No such position at my hospital	Sometimes	No such position at my hospital	Yes	No such position at my hospital	No	No	Sometimes	No	Non	Doctor, Clinical Officer	Doctor, Clinical Officer, Nutritionist	Nurse, Doctor, Clinical Officer, Nutritionist	Nurse, Doctor, Clinical Officer	Doctor, Clinical Officer, Other	Nurse, Doctor, Clinical Officer, Nutritionist	Doctor, Clinical Officer, Nutritionist	Nurse, Doctor, Clinical Officer, Nutritionist	Nurse, Doctor, Clinical Officer	Nurse, Doctor, Clinical Officer	Nurse, Nutritionist
18152444	9/19/2018 3:41 AM	9/19/2018 4:07 AM	25-29	Female	Homa Bay Subco Hospital	Clinician	1-4 years	Very important to patient outcomes	Very important to patient outcomes	Very important to patient outcomes	Very important to patient outcomes	Very important to patient outcomes	Very important to patient outcomes	Very important to patient outcomes	Moderately important to patient outcomes	Very important to patient outcomes	Very important to patient outcomes	High priority	High priority	High priority	High priority	High priority	High priority	High priority	High priority	High priority	High priority	Moderately Well	No such position at my hospital	Sometimes	No such position at my hospital	Sometimes	No such position at my hospital	No	No	Sometimes	No	N/A	Doctor, Clinical Officer	Nutritionist	Doctor, Clinical Officer	Nurse, Doctor, Clinical Officer, Nutritionist	Nurse, Doctor, Clinical Officer	Nurse, Doctor, Clinical Officer	Nurse, Doctor, Clinical Officer, Nutritionist	Nurse, Doctor, Clinical Officer, Nutritionist	Nurse, Doctor, Clinical Officer	Nurse	Nurse
18152404	9/19/2018 1:34 AM	9/19/2018 3:43 AM	40-49	Male	Homa Bay Subco Hospital	Nurse	>20 years	Very important to patient outcomes	Very important to patient outcomes	Very important to patient outcomes	Very important to patient outcomes	Very important to patient outcomes	Very important to patient outcomes	Very important to patient outcomes	Very important to patient outcomes	Very important to patient outcomes	Very important to patient outcomes	High priority	High priority	High priority	High priority	High priority	High priority	High priority	High priority	High priority	High priority	Very Well	Sometimes	Sometimes	Sometimes	Yes	Sometimes	Yes	Sometimes	Yes	Yes	Social Worker_x000D_ Concerned with social environment for the patient at home following discharge. This on has a bearing on patient's capability to adhere to treatment protocol.	Nurse, Doctor, Clinical Officer, Nutritionist	Nurse, Doctor, Clinical Officer, Nutritionist	Nurse, Doctor, Clinical Officer, Nutritionist, Other	Nurse, Doctor, Clinical Officer, Other	Nurse, Doctor, Clinical Officer	Nurse	Nurse, Nutritionist	Nurse	Nurse	Nurse, Doctor, Clinical Officer	Nurse
18152410	9/19/2018 1:40 AM	9/19/2018 2:09 AM	25-29	Male	Homa Bay Subco Hospital	Clinician	1-4 years	Very important to patient outcomes	Very important to patient outcomes	Very important to patient outcomes	Very important to patient outcomes	Very important to patient outcomes	Very important to patient outcomes	Not important to patient outcomes	Very important to patient outcomes	Very important to patient outcomes	Very important to patient outcomes	High priority	High priority	Moderate priority	High priority	High priority	High priority	Not a priority	High priority	High priority	High priority	Moderately Well	No such position at my hospital	Yes	No such position at my hospital	Yes	No such position at my hospital	Yes	No such position at my hospital	Yes	Yes		Doctor, Clinical Officer	Nutritionist	Nurse, Doctor, Nutritionist	Nurse, Doctor, Clinical Officer, Other	Doctor, Clinical Officer	Nurse, Doctor, Clinical Officer, Nutritionist, Other	Nurse, Doctor, Clinical Officer, Nutritionist	Nurse, Doctor, Clinical Officer	Nurse, Doctor, Clinical Officer, Nutritionist	Nurse, Clinical Officer, Nutritionist	Nurse, Clinical Officer, Nutritionist
18152406	9/19/2018 1:38 AM	9/19/2018 1:57 AM	30-39	Male	Homa Bay Subco Hospital	Clinician	5-9 years	Very important to patient outcomes	Very important to patient outcomes	Very important to patient outcomes	Very important to patient outcomes	Very important to patient outcomes	Very important to patient outcomes	Moderately important to patient outcomes	Very important to patient outcomes	Moderately important to patient outcomes	Somewhat important to patient outcomes	High priority	High priority	High priority	High priority	High priority	High priority	High priority	Moderate priority	Moderate priority	Somewhat a priority	Very Well	No	Yes	No such position at my hospital	Yes	No such position at my hospital	Yes	No	Yes	No		Clinical Officer	Nutritionist	Clinical Officer	Clinical Officer	Other	Clinical Officer	Nutritionist	Clinical Officer	Nurse	Nurse	Nurse
18146522	9/17/2018 5:54 AM	9/17/2018 6:16 AM	40-49	Male	Homa Bay Subco Hospital	Nurse	10-19 years	Very important to patient outcomes	Very important to patient outcomes	Very important to patient outcomes	Very important to patient outcomes	Very important to patient outcomes	Very important to patient outcomes	Very important to patient outcomes	Very important to patient outcomes	Very important to patient outcomes	Very important to patient outcomes	High priority	High priority	High priority	Moderate priority	High priority	High priority	High priority	Moderate priority	Moderate priority	Moderate priority	Moderately Well	No such position at my hospital	Yes	No such position at my hospital	Yes	No such position at my hospital	Yes	No such position at my hospital	Yes	Yes	N/A	Nurse, Doctor, Clinical Officer, Nutritionist	Nurse, Doctor, Clinical Officer, Nutritionist	Nurse, Doctor, Clinical Officer, Nutritionist	Nurse, Doctor, Clinical Officer, Nutritionist	Nurse, Doctor, Clinical Officer, Nutritionist	Nurse, Clinical Officer	Nurse, Clinical Officer, Nutritionist	Nurse, Doctor, Clinical Officer	Nurse, Clinical Officer	Nurse, Clinical Officer, Nutritionist	Nurse, Clinical Officer
18120421	9/10/2018 3:46 AM	9/10/2018 4:53 AM	25-29	Female	Homa Bay Subco Hospital	Nurse	1-4 years	Very important to patient outcomes	Very important to patient outcomes	Very important to patient outcomes	Very important to patient outcomes	Somewhat important to patient outcomes	Very important to patient outcomes	Not important to patient outcomes	Very important to patient outcomes	Very important to patient outcomes	Very important to patient outcomes	High priority	Moderate priority	High priority	High priority	High priority	High priority	Not a priority	High priority	Not a priority	High priority	Moderately Well	No such position at my hospital	Yes	No such position at my hospital	Yes	No such position at my hospital	No	No	Yes	No		Doctor, Clinical Officer	Nutritionist	Nurse, Doctor, Clinical Officer, Nutritionist	Nurse, Doctor, Clinical Officer	Nurse, Doctor, Clinical Officer	Nurse	Nurse	Nutritionist	Nurse	Nurse, Doctor, Clinical Officer	Nurse, Doctor, Clinical Officer
18116816	9/07/2018 5:41 AM	9/07/2018 6:23 AM	25-29	Female	Homa Bay Subco Hospital	Nurse	1-4 years	Very important to patient outcomes	Very important to patient outcomes	Very important to patient outcomes	Very important to patient outcomes	Very important to patient outcomes	Very important to patient outcomes	Very important to patient outcomes	Very important to patient outcomes	Very important to patient outcomes	Very important to patient outcomes	High priority	High priority	High priority	High priority	High priority	High priority	High priority	High priority	High priority	High priority	Very Well	No such position at my hospital	Yes	No such position at my hospital	Yes	No such position at my hospital	No	No	No	No		Doctor	Nutritionist	Nurse	Clinical Officer	Clinical Officer	Nurse	Nutritionist	Nurse	Nurse	Nutritionist	Nutritionist
18111342	9/05/2018 12:04 AM	9/05/2018 12:19 AM	25-29	Male	Homa Bay Subco Hospital	Clinician	1-4 years	Very important to patient outcomes	Very important to patient outcomes	Very important to patient outcomes	Very important to patient outcomes	Very important to patient outcomes	Very important to patient outcomes	Very important to patient outcomes	Very important to patient outcomes	Very important to patient outcomes	Very important to patient outcomes	High priority	Moderate priority	High priority	High priority	High priority	High priority	High priority	Moderate priority	High priority	High priority	Moderately Well	No such position at my hospital	Sometimes	No such position at my hospital	Yes	No such position at my hospital	Sometimes	No	Sometimes	No		Clinical Officer	Nutritionist	Nurse, Doctor, Clinical Officer, Nutritionist	Nurse, Doctor, Clinical Officer	Nurse, Doctor, Clinical Officer	Nurse, Doctor, Clinical Officer, Nutritionist	Nurse, Doctor, Clinical Officer, Nutritionist	Nurse, Doctor, Clinical Officer	Nurse, Doctor, Clinical Officer	Nurse, Doctor, Clinical Officer	Nurse
18106487	9/03/2018 1:28 AM	9/03/2018 1:57 AM	40-49	Male	Homa Bay Subco Hospital	Other	1-4 years	Very important to patient outcomes	Very important to patient outcomes	Very important to patient outcomes	Very important to patient outcomes	Very important to patient outcomes	Very important to patient outcomes	Very important to patient outcomes	Very important to patient outcomes	Very important to patient outcomes	Very important to patient outcomes	High priority	High priority	High priority	High priority	High priority	High priority	High priority	High priority	High priority	High priority	Moderately Well	No such position at my hospital	No such position at my hospital	No such position at my hospital	Yes	No such position at my hospital	Yes	No such position at my hospital	Yes	No such position at my hospital	N/A	Doctor	Nutritionist	Clinical Officer	Clinical Officer, Nutritionist	Clinical Officer	Nurse	This is not done at my hospital	Doctor	Nurse	Nurse	Nurse
18106455	9/03/2018 1:00 AM	9/03/2018 1:26 AM	30-39	Female	Homa Bay Subco Hospital	Other	1-4 years	Very important to patient outcomes	Very important to patient outcomes	Very important to patient outcomes	Very important to patient outcomes	Very important to patient outcomes	Very important to patient outcomes	Very important to patient outcomes	Very important to patient outcomes	Very important to patient outcomes	Very important to patient outcomes	Moderate priority	Somewhat a priority	Somewhat a priority	Moderate priority	High priority	High priority	Not a priority	Not a priority	Somewhat a priority	Somewhat a priority	Moderately Well	No such position at my hospital	Yes	No such position at my hospital	Yes	No such position at my hospital	No	No	Sometimes	No	N/A	Clinical Officer	Nutritionist	Clinical Officer	Nurse, Clinical Officer	Nurse	Nurse, Clinical Officer	Nurse, Nutritionist	Nurse	Nurse	Nurse	Nurse
18105682	9/02/2018 2:24 PM	9/02/2018 2:39 PM	25-29	Male	Homa Bay Subco Hospital	Clinician	5-9 years	Very important to patient outcomes	Very important to patient outcomes	Very important to patient outcomes	Very important to patient outcomes	Very important to patient outcomes	Very important to patient outcomes	Very important to patient outcomes	Very important to patient outcomes	Very important to patient outcomes	Very important to patient outcomes	High priority	Moderate priority	High priority	High priority	High priority	High priority	High priority	High priority	High priority	High priority	Moderately Well	Sometimes	Yes	No	Yes	No	Sometimes	Sometimes	Yes	Sometimes		Doctor, Clinical Officer	Doctor, Clinical Officer, Nutritionist	Nurse, Doctor, Clinical Officer, Nutritionist	Nurse, Doctor, Clinical Officer, Nutritionist	Nurse, Doctor, Clinical Officer	Nurse, Doctor, Clinical Officer	Nurse, Doctor, Clinical Officer, Nutritionist	Nurse, Doctor, Clinical Officer	Nurse, Doctor, Clinical Officer	Nurse, Doctor, Clinical Officer	Nurse, Doctor, Clinical Officer
18090927	8/27/2018 12:21 PM	8/27/2018 1:11 PM	40-49	Male	Homa Bay Subco Hospital	Nurse	10-19 years	Very important to patient outcomes	Very important to patient outcomes	Very important to patient outcomes	Very important to patient outcomes	Very important to patient outcomes	Very important to patient outcomes	Very important to patient outcomes	Moderately important to patient outcomes	Very important to patient outcomes	Very important to patient outcomes	High priority	High priority	High priority	High priority	High priority	High priority	High priority	Moderate priority	High priority	High priority	Moderately Well	No such position at my hospital	Yes	No such position at my hospital	Yes	No such position at my hospital	Yes	No such position at my hospital	Yes	Yes	N/A	Nurse, Doctor, Clinical Officer, Nutritionist	Nutritionist	Nurse, Doctor, Clinical Officer, Nutritionist	Nurse, Doctor, Clinical Officer	Nurse, Doctor, Clinical Officer	Nurse, Doctor, Clinical Officer	Nurse, Doctor, Clinical Officer, Nutritionist	Nurse, Doctor, Clinical Officer, Nutritionist	Nurse, Doctor, Clinical Officer	Nurse, Doctor, Clinical Officer, Nutritionist	Nurse
18089912	8/27/2018 4:47 AM	8/27/2018 5:00 AM	25-29	Female	Homa Bay Subco Hospital	Nurse	1-4 years	Very important to patient outcomes	Very important to patient outcomes	Very important to patient outcomes	Very important to patient outcomes	Very important to patient outcomes	Very important to patient outcomes	Very important to patient outcomes	Very important to patient outcomes	Very important to patient outcomes	Very important to patient outcomes	High priority	High priority	High priority	High priority	High priority	High priority	High priority	High priority	High priority	High priority	Very Well	No such position at my hospital	Sometimes	No such position at my hospital	Yes	No such position at my hospital	Yes	No such position at my hospital	Sometimes	Sometimes	none	Doctor, Clinical Officer	Nutritionist	Doctor	Nurse, Doctor, Clinical Officer	Nurse, Clinical Officer	Nurse, Doctor, Clinical Officer	Nutritionist	Nurse, Doctor, Clinical Officer	Nurse	Nurse	Nurse
18089901	8/27/2018 4:07 AM	8/27/2018 4:32 AM	25-29	Male	Homa Bay Subco Hospital	Clinician	1-4 years	Very important to patient outcomes	Very important to patient outcomes	Very important to patient outcomes	Very important to patient outcomes	Very important to patient outcomes	Very important to patient outcomes	Very important to patient outcomes	Very important to patient outcomes	Very important to patient outcomes	Very important to patient outcomes	High priority	High priority	High priority	High priority	High priority	High priority	High priority	High priority	High priority	High priority	Moderately Well	No such position at my hospital	Yes	No such position at my hospital	Yes	No such position at my hospital	Yes	No	Sometimes	No		Doctor, Clinical Officer	Nutritionist	Doctor, Clinical Officer	Doctor, Clinical Officer	Doctor, Clinical Officer	Nurse	Nutritionist	Nurse, Doctor, Clinical Officer	Nurse, Doctor, Clinical Officer	Nurse, Doctor, Clinical Officer	Nurse
18089876	8/27/2018 1:51 AM	8/27/2018 2:09 AM	25-29	Male	Homa Bay Subco Hospital	Nurse	1-4 years	Very important to patient outcomes	Very important to patient outcomes	Very important to patient outcomes	Very important to patient outcomes	Very important to patient outcomes	Very important to patient outcomes	Very important to patient outcomes	Very important to patient outcomes	Very important to patient outcomes	Very important to patient outcomes	High priority	High priority	High priority	High priority	High priority	High priority	High priority	High priority	High priority	High priority	Very Well	No	Yes	No	Yes	No	Yes	No	Yes	Yes	patient relative	Nurse, Doctor, Clinical Officer, Nutritionist	Nurse, Doctor, Clinical Officer, Nutritionist	Nurse, Doctor, Clinical Officer, Nutritionist	Nurse, Doctor, Clinical Officer, Nutritionist	Nurse, Doctor, Clinical Officer, Nutritionist	Nurse, Doctor, Clinical Officer, Nutritionist	Nurse, Doctor, Clinical Officer, Nutritionist	Nurse, Doctor, Clinical Officer, Nutritionist	Nurse, Doctor, Clinical Officer, Nutritionist	Nurse, Doctor, Clinical Officer, Nutritionist	Nurse, Doctor, Clinical Officer, Nutritionist
18089864	8/27/2018 1:22 AM	8/27/2018 1:45 AM	25-29	Female	Homa Bay Subco Hospital	Clinician	1-4 years	Very important to patient outcomes	Very important to patient outcomes	Very important to patient outcomes	Very important to patient outcomes	Very important to patient outcomes	Very important to patient outcomes	Moderately important to patient outcomes	Very important to patient outcomes	Very important to patient outcomes	Very important to patient outcomes	High priority	High priority	High priority	High priority	High priority	High priority	High priority	High priority	Moderate priority	High priority	Somewhat Well	No such position at my hospital	Sometimes	No such position at my hospital	Yes	No such position at my hospital	Yes	No such position at my hospital	Sometimes	Sometimes	None	Doctor, Clinical Officer	Nutritionist	Doctor, Clinical Officer	Nurse, Clinical Officer	Doctor, Clinical Officer	Nurse, Doctor, Clinical Officer	Nutritionist	Nurse, Doctor, Clinical Officer	Nurse	Nurse, Nutritionist	Nurse, Nutritionist
18089844	8/26/2018 11:42 PM	8/27/2018 12:11 AM	25-29	Female	Homa Bay Subco Hospital	Nurse	5-9 years	Very important to patient outcomes	Very important to patient outcomes	Very important to patient outcomes	Very important to patient outcomes	Very important to patient outcomes	Very important to patient outcomes	Very important to patient outcomes	Very important to patient outcomes	Very important to patient outcomes	Very important to patient outcomes	High priority	High priority	High priority	High priority	High priority	High priority	High priority	High priority	High priority	High priority	Moderately Well	No such position at my hospital	Yes	No such position at my hospital	Yes	No such position at my hospital	Yes	No such position at my hospital	Yes	Yes		Doctor, Clinical Officer	Nutritionist	Doctor, Clinical Officer	Nurse, Doctor, Clinical Officer	Nurse, Doctor, Clinical Officer	Nurse	Nutritionist	Nurse	Nurse	Nurse	Nurse
18083246	8/22/2018 3:15 AM	8/22/2018 3:27 AM	≤25	Female	Homa Bay Subco Hospital	Other	<1 year	Very important to patient outcomes	Very important to patient outcomes	Very important to patient outcomes	Very important to patient outcomes	Very important to patient outcomes	Very important to patient outcomes	Very important to patient outcomes	Very important to patient outcomes	Very important to patient outcomes	Very important to patient outcomes	High priority	High priority	High priority	High priority	High priority	High priority	High priority	High priority	High priority	High priority	Very Well	No such position at my hospital	Yes	Sometimes	Sometimes	No	Sometimes	Sometimes	Sometimes	No such position at my hospital		Doctor	Nutritionist	Doctor	Clinical Officer	Clinical Officer	Nurse	Nutritionist	Nurse	Nurse	Nutritionist	Nutritionist
18080794	8/21/2018 12:32 AM	8/21/2018 1:45 AM	25-29	Male	Homa Bay Subco Hospital	Other	1-4 years	Very important to patient outcomes	Very important to patient outcomes	Very important to patient outcomes	Very important to patient outcomes	Very important to patient outcomes	Very important to patient outcomes	Very important to patient outcomes	Very important to patient outcomes	Very important to patient outcomes	Very important to patient outcomes	High priority	High priority	High priority	High priority	High priority	High priority	High priority	High priority	High priority	High priority	Moderately Well	No such position at my hospital	Yes	No such position at my hospital	Yes	No such position at my hospital	Yes	No such position at my hospital	Sometimes	Yes		Nurse, Doctor, Clinical Officer	Clinical Officer, Nutritionist	Nurse, Doctor, Clinical Officer, Nutritionist	Nurse, Doctor, Clinical Officer, Other	Nurse, Doctor, Clinical Officer	Nurse	Nurse, Doctor, Nutritionist	Nurse	Nurse	Nurse, Clinical Officer, Nutritionist	Nurse, Nutritionist, Other
18079093	8/20/2018 4:49 AM	8/20/2018 5:16 AM	30-39	Male	Homa Bay Subco Hospital	Clinician	5-9 years	Very important to patient outcomes	Very important to patient outcomes	Very important to patient outcomes	Very important to patient outcomes	Very important to patient outcomes	Very important to patient outcomes	Very important to patient outcomes	Very important to patient outcomes	Very important to patient outcomes	Very important to patient outcomes	High priority	High priority	High priority	High priority	High priority	High priority	High priority	High priority	High priority	High priority	Moderately Well	No such position at my hospital	Yes	No such position at my hospital	Yes	No such position at my hospital	No	No such position at my hospital	Yes	No		Doctor, Clinical Officer	Doctor, Clinical Officer	Nurse, Doctor, Clinical Officer, Nutritionist	Nurse, Doctor, Clinical Officer, Other	Nurse, Doctor, Clinical Officer, Nutritionist, Other	Nurse, Doctor, Clinical Officer	Nurse, Doctor, Clinical Officer, Nutritionist, Other	Nurse, Doctor, Clinical Officer, Nutritionist, Other	Nurse, Doctor, Clinical Officer, Other	Nurse, Doctor, Clinical Officer, Nutritionist, Other	Nurse, Doctor, Clinical Officer
17953494	6/05/2018 3:53 AM	6/05/2018 4:11 AM	30-39	Female	Migori Subco Hospital	Clinician	5-9 years	Very important to patient outcomes	Very important to patient outcomes	Very important to patient outcomes	Very important to patient outcomes	Very important to patient outcomes	Very important to patient outcomes	Moderately important to patient outcomes	Moderately important to patient outcomes	Very important to patient outcomes	Very important to patient outcomes	Moderate priority	Moderate priority	High priority	Moderate priority	Moderate priority	High priority	High priority	Moderate priority	High priority	High priority	Moderately Well	No such position at my hospital	No such position at my hospital	No such position at my hospital	Yes	No such position at my hospital	Yes	No such position at my hospital	Sometimes	Yes		Clinical Officer	Nurse, Clinical Officer, Nutritionist	Clinical Officer	Clinical Officer	Clinical Officer	Nurse, Clinical Officer	Nurse, Clinical Officer	Nurse, Clinical Officer	Nurse, Clinical Officer	Nurse, Clinical Officer	Nurse
17953485	6/05/2018 3:26 AM	6/05/2018 3:51 AM	30-39	Male	Migori Subco Hospital	Nurse	5-9 years	Very important to patient outcomes	Very important to patient outcomes	Very important to patient outcomes	Very important to patient outcomes	Very important to patient outcomes	Very important to patient outcomes	Very important to patient outcomes	Very important to patient outcomes	Very important to patient outcomes	Very important to patient outcomes	High priority	Moderate priority	High priority	High priority	High priority	High priority	High priority	High priority	High priority	High priority	Moderately Well	No such position at my hospital	No such position at my hospital	No such position at my hospital	Yes	No such position at my hospital	Yes	No	Sometimes	No		Clinical Officer	Nutritionist	Nurse, Clinical Officer	Nurse, Clinical Officer	Nurse, Clinical Officer	Nurse, Clinical Officer	Nurse, Clinical Officer, Nutritionist	Nurse, Clinical Officer	Nurse, Clinical Officer	Nurse, Clinical Officer, Nutritionist	Nurse, Nutritionist
17953476	6/05/2018 3:10 AM	6/05/2018 3:25 AM	40-49	Female	Migori Subco Hospital	Nurse	5-9 years	Very important to patient outcomes	Very important to patient outcomes	Very important to patient outcomes	Very important to patient outcomes	Very important to patient outcomes	Very important to patient outcomes	Very important to patient outcomes	Very important to patient outcomes	Very important to patient outcomes	Very important to patient outcomes	High priority	High priority	High priority	High priority	High priority	High priority	High priority	High priority	High priority	High priority	Very Well	No such position at my hospital	Yes	No such position at my hospital	Yes	No such position at my hospital	Yes	No	Yes	No	Nursing Officer Incharge	Clinical Officer	Nutritionist	Nutritionist	Clinical Officer	Clinical Officer	Nurse	Doctor	Nurse	Nurse	Nurse	Nurse
17953471	6/05/2018 2:51 AM	6/05/2018 3:08 AM	25-29	Male	Migori Subco Hospital	Clinician	1-4 years	Very important to patient outcomes	Very important to patient outcomes	Very important to patient outcomes	Very important to patient outcomes	Very important to patient outcomes	Very important to patient outcomes	Very important to patient outcomes	Moderately important to patient outcomes	Moderately important to patient outcomes	Moderately important to patient outcomes	High priority	High priority	High priority	High priority	High priority	High priority	High priority	Moderate priority	Moderate priority	High priority	Moderately Well	No such position at my hospital	No such position at my hospital	No such position at my hospital	Yes	No such position at my hospital	No	No	No	No		Clinical Officer	Nutritionist	Nurse, Clinical Officer	Nurse, Clinical Officer	Nurse, Clinical Officer	Nurse	Nutritionist	Nurse, Clinical Officer	Nurse, Clinical Officer	Nurse	Nurse
17950413	6/04/2018 5:21 AM	6/04/2018 5:33 AM	30-39	Female	Migori Subco Hospital	Nurse	>20 years	Very important to patient outcomes	Very important to patient outcomes	Very important to patient outcomes	Very important to patient outcomes	Very important to patient outcomes	Very important to patient outcomes	Moderately important to patient outcomes	Very important to patient outcomes	Very important to patient outcomes	Very important to patient outcomes	High priority	High priority	High priority	High priority	High priority	High priority	High priority	High priority	High priority	High priority	Moderately Well	No such position at my hospital	No such position at my hospital	No such position at my hospital	Yes	No such position at my hospital	Yes	No	Sometimes	No	Pharmacist	Clinical Officer	Nurse	Clinical Officer	Nurse	Nurse	Nurse	Nurse	Nurse	Nurse	Nurse	Nurse
17950408	6/04/2018 5:12 AM	6/04/2018 5:21 AM	30-39	Female	Migori Subco Hospital	Clinician	5-9 years	Very important to patient outcomes	Very important to patient outcomes	Very important to patient outcomes	Very important to patient outcomes	Very important to patient outcomes	Very important to patient outcomes	Very important to patient outcomes	Very important to patient outcomes	Very important to patient outcomes	Very important to patient outcomes	High priority	Moderate priority	Moderate priority	High priority	High priority	High priority	High priority	High priority	High priority	High priority	Moderately Well	No such position at my hospital	No such position at my hospital	No such position at my hospital	Yes	No such position at my hospital	Sometimes	No	No	Sometimes		Clinical Officer	Clinical Officer	Clinical Officer	Clinical Officer	Clinical Officer	Nurse	Nurse	Nurse	Nurse	Nurse	Nurse
17950403	6/04/2018 4:59 AM	6/04/2018 5:12 AM	≤25	Female	Migori Subco Hospital	Other	<1 year	Very important to patient outcomes	Very important to patient outcomes	Very important to patient outcomes	Very important to patient outcomes	Very important to patient outcomes	Very important to patient outcomes	Not important to patient outcomes	Very important to patient outcomes	Very important to patient outcomes	Very important to patient outcomes	High priority	High priority	High priority	High priority	High priority	High priority	Not a priority	High priority	High priority	High priority	Very Well	No such position at my hospital	No such position at my hospital	No such position at my hospital	Yes	No such position at my hospital	Yes	No	Yes	Yes	Health Record_x000D_ Pharmist	Clinical Officer	Nutritionist	Nutritionist	Doctor	Clinical Officer	Doctor	Nutritionist	Nurse	Nurse	Nurse	Nurse
17950390	6/04/2018 3:41 AM	6/04/2018 3:48 AM	25-29	Female	Migori Subco Hospital	Nurse	1-4 years	Very important to patient outcomes	Very important to patient outcomes	Very important to patient outcomes	Very important to patient outcomes	Very important to patient outcomes	Very important to patient outcomes	Very important to patient outcomes	Very important to patient outcomes	Very important to patient outcomes	Very important to patient outcomes	High priority	High priority	High priority	High priority	High priority	High priority	High priority	High priority	High priority	High priority	Very Well	No such position at my hospital	No such position at my hospital	No such position at my hospital	Yes	No such position at my hospital	Yes	Sometimes	No such position at my hospital	Sometimes		Clinical Officer	Nurse	Nurse	Nurse	Doctor	Nurse	Nurse	Nurse	Nurse	Nurse	Nurse
17950388	6/04/2018 3:30 AM	6/04/2018 3:41 AM	25-29	Female	Migori Subco Hospital	Clinician	1-4 years	Very important to patient outcomes	Very important to patient outcomes	Very important to patient outcomes	Very important to patient outcomes	Very important to patient outcomes	Very important to patient outcomes	Very important to patient outcomes	Very important to patient outcomes	Very important to patient outcomes	Very important to patient outcomes	High priority	High priority	High priority	High priority	High priority	High priority	High priority	High priority	High priority	High priority	Moderately Well	No such position at my hospital	No such position at my hospital	No such position at my hospital	Yes	No such position at my hospital	Yes	No	Yes	Yes	PHARM TECH._x000D_ LAB TECH._x000D_ REVENUE STAFFS	Clinical Officer	Nutritionist	Nurse, Clinical Officer	Nurse, Clinical Officer	Nurse, Clinical Officer	Nurse, Other	Nutritionist	Nurse, Clinical Officer	Nurse	Nurse, Clinical Officer	Nurse
17950383	6/04/2018 3:16 AM	6/04/2018 3:30 AM	25-29	Female	Migori Subco Hospital	Nurse	1-4 years	Very important to patient outcomes	Very important to patient outcomes	Very important to patient outcomes	Very important to patient outcomes	Very important to patient outcomes	Very important to patient outcomes	Very important to patient outcomes	Very important to patient outcomes	Very important to patient outcomes	Very important to patient outcomes	High priority	High priority	High priority	High priority	High priority	High priority	High priority	High priority	High priority	High priority	Very Well	No such position at my hospital	Yes	No such position at my hospital	Yes	No such position at my hospital	Yes	No	Sometimes	No	NURSING OFFICER INCHARGE	Clinical Officer	Nutritionist	Nutritionist	Clinical Officer	Clinical Officer	Nurse	Nutritionist	Nurse	Nurse	Nurse	Nurse
17950378	6/04/2018 2:45 AM	6/04/2018 3:15 AM	25-29	Female	Migori Subco Hospital	Nurse	1-4 years	Very important to patient outcomes	Very important to patient outcomes	Very important to patient outcomes	Very important to patient outcomes	Very important to patient outcomes	Very important to patient outcomes	Very important to patient outcomes	Very important to patient outcomes	Very important to patient outcomes	Very important to patient outcomes	High priority	High priority	High priority	High priority	High priority	High priority	Moderate priority	High priority	High priority	High priority	Very Well	No such position at my hospital	No such position at my hospital	No such position at my hospital	Yes	No such position at my hospital	Sometimes	No	Sometimes	Sometimes		Nurse, Clinical Officer, Nutritionist	Nurse, Clinical Officer, Nutritionist	Nurse, Clinical Officer	Nurse, Clinical Officer	Nurse, Clinical Officer	Nurse	Nutritionist	Nurse, Clinical Officer	Nurse, Clinical Officer	Nurse, Clinical Officer	Nurse, Clinical Officer
17950365	6/04/2018 2:18 AM	6/04/2018 2:43 AM	30-39	Female	Migori Subco Hospital	Nurse	5-9 years	Very important to patient outcomes	Very important to patient outcomes	Very important to patient outcomes	Very important to patient outcomes	Very important to patient outcomes	Very important to patient outcomes	Very important to patient outcomes	Very important to patient outcomes	Very important to patient outcomes	Very important to patient outcomes	High priority	High priority	High priority	High priority	Moderate priority	High priority	Somewhat a priority	Moderate priority	High priority	High priority	Very Well	No such position at my hospital	No such position at my hospital	No such position at my hospital	Yes	No	Yes	No	Yes	No		Clinical Officer, Nutritionist	Nurse, Clinical Officer, Nutritionist	Nurse, Nutritionist	Nurse, Clinical Officer	Nurse, Clinical Officer	Nurse	Nutritionist	Nurse, Clinical Officer	Nurse, Clinical Officer	Nurse, Clinical Officer, Nutritionist	Nurse, Clinical Officer, Nutritionist
17950356	6/04/2018 1:41 AM	6/04/2018 2:18 AM	30-39	Female	Migori Subco Hospital	Nurse	5-9 years	Very important to patient outcomes	Very important to patient outcomes	Very important to patient outcomes	Very important to patient outcomes	Very important to patient outcomes	Very important to patient outcomes	Moderately important to patient outcomes	Very important to patient outcomes	Moderately important to patient outcomes	Moderately important to patient outcomes	High priority	High priority	Moderate priority	High priority	High priority	High priority	Somewhat a priority	Moderate priority	Moderate priority	Somewhat a priority	Moderately Well	No such position at my hospital	No such position at my hospital	No such position at my hospital	Yes	No such position at my hospital	Yes	No	Yes	No such position at my hospital		Nurse, Clinical Officer	Nutritionist	Nurse	Nurse, Clinical Officer	Clinical Officer	Nurse	Nurse	Nurse	Nurse	Nurse	Nurse
17838593	5/06/2018 2:45 AM	5/06/2018 3:00 AM	30-39	Female	Migori Subco Hospital	Nurse	10-19 years	Very important to patient outcomes	Very important to patient outcomes	Very important to patient outcomes	Very important to patient outcomes	Very important to patient outcomes	Very important to patient outcomes	Very important to patient outcomes	Very important to patient outcomes	Very important to patient outcomes	Very important to patient outcomes	High priority	High priority	High priority	High priority	High priority	High priority	High priority	High priority	High priority	High priority	Very Well	Yes	Yes	Yes	Yes	Yes	Sometimes	No	Sometimes	No		Doctor, Clinical Officer, Clinical Officer- Intern, Nutritionist	Doctor, Clinical Officer, Clinical Officer- Intern	Nurse, Doctor, Clinical Officer, Clinical Officer- Intern, Nutritionist	Nurse, Doctor, Clinical Officer, Clinical Officer- Intern, Nutritionist	Nurse, Doctor, Clinical Officer, Clinical Officer- Intern, Nutritionist	Nurse, Doctor, Clinical Officer, Clinical Officer- Intern, Nursing Student, Nutritionist	Nurse, Doctor, Clinical Officer, Clinical Officer- Intern, Nursing Student, Nutritionist	Nurse, Doctor, Clinical Officer, Clinical Officer- Intern, Nutritionist	Nurse, Doctor, Clinical Officer, Clinical Officer- Intern, Nursing Student, Nutritionist	Nurse, Doctor, Clinical Officer, Clinical Officer- Intern, Nursing Student, Nutritionist	Nurse, Nursing Student
17807292	4/28/2018 1:34 AM	4/28/2018 1:53 AM	25-29	Male	Migori County Referral	Clinician	1-4 years	Very important to patient outcomes	Very important to patient outcomes	Very important to patient outcomes	Very important to patient outcomes	Very important to patient outcomes	Very important to patient outcomes	Very important to patient outcomes	Moderately important to patient outcomes	Very important to patient outcomes	Very important to patient outcomes	High priority	High priority	High priority	High priority	High priority	High priority	High priority	Moderate priority	High priority	High priority	Very Well	Yes	Yes	Yes	Yes	Yes	No	No	No	No	LAB TECHNOLOGIST_x000D_ PHARMACYST	Doctor	Nutritionist	Doctor	Doctor	Doctor	Doctor	Other	Nurse	Nurse	Doctor	Nurse
17807272	4/28/2018 12:46 AM	4/28/2018 1:32 AM	30-39	Male	Migori County Referral	Clinician	<1 year	Very important to patient outcomes	Very important to patient outcomes	Very important to patient outcomes	Very important to patient outcomes	Very important to patient outcomes	Very important to patient outcomes	Very important to patient outcomes	Very important to patient outcomes	Very important to patient outcomes	Very important to patient outcomes	High priority	High priority	High priority	High priority	High priority	High priority	High priority	High priority	High priority	High priority	Moderately Well	Sometimes	Sometimes	Sometimes	No	Yes	No	No	Sometimes	No		Doctor, Clinical Officer- Intern, Nutritionist	Doctor, Clinical Officer- Intern, Nutritionist	Doctor, Clinical Officer- Intern	Doctor, Clinical Officer, Clinical Officer- Intern, Nutritionist	Nurse, Doctor, Clinical Officer, Clinical Officer- Intern, Nursing Student	Nurse, Doctor, Clinical Officer, Clinical Officer- Intern	Nurse, Clinical Officer- Intern, Nursing Student, Nutritionist	Nurse, Doctor, Clinical Officer, Clinical Officer- Intern, Nursing Student, Nutritionist	Nurse, Doctor, Clinical Officer- Intern, Nursing Student	Nurse, Doctor, Clinical Officer- Intern, Nursing Student, Nutritionist	Nurse, Nutritionist
17807265	4/28/2018 12:22 AM	4/28/2018 12:45 AM	25-29	Male	Migori County Referral	Clinician	<1 year	Very important to patient outcomes	Very important to patient outcomes	Very important to patient outcomes	Very important to patient outcomes	Very important to patient outcomes	Very important to patient outcomes	Very important to patient outcomes	Very important to patient outcomes	Very important to patient outcomes	Not important to patient outcomes	High priority	High priority	High priority	High priority	High priority	High priority	High priority	High priority	High priority	High priority	Very Well	Sometimes	Yes	Yes	Yes	Sometimes	No	No	No	No	PITC COUNSELOR	Nurse, Doctor, Clinical Officer, Clinical Officer- Intern, Nursing Student, Nutritionist	Nurse, Doctor, Clinical Officer, Clinical Officer- Intern, Nursing Student, Nutritionist	Nurse, Doctor, Clinical Officer, Clinical Officer- Intern	Nurse, Doctor, Clinical Officer, Clinical Officer- Intern	Nurse, Doctor, Clinical Officer, Clinical Officer- Intern	Nurse, Doctor, Clinical Officer, Clinical Officer- Intern, Nursing Student	Nurse, Doctor, Clinical Officer, Clinical Officer- Intern, Nursing Student, Nutritionist	Nurse, Doctor, Clinical Officer	Nurse, Doctor, Clinical Officer, Clinical Officer- Intern	Nurse, Doctor, Clinical Officer, Clinical Officer- Intern, Nursing Student	Nurse, Doctor, Clinical Officer, Clinical Officer- Intern, Nursing Student, Nutritionist
17807246	4/28/2018 12:01 AM	4/28/2018 12:22 AM	30-39	Female	Migori County Referral	Nurse	5-9 years	Very important to patient outcomes	Very important to patient outcomes	Very important to patient outcomes	Very important to patient outcomes	Moderately important to patient outcomes	Moderately important to patient outcomes	Very important to patient outcomes	Moderately important to patient outcomes	Very important to patient outcomes	Very important to patient outcomes	High priority	High priority	High priority	High priority	High priority	High priority	Moderate priority	Moderate priority	High priority	Moderate priority	Moderately Well	Yes	Yes	Sometimes	Yes	Sometimes	No	No	Sometimes	No such position at my hospital	NURSING OFFICER INTERN_x000D_ SOCIAL WORKERS_x000D_ COMMUNITH HEALTH WORKERS_x000D_ NURSING OFFICERS_x000D_	Clinical Officer- Intern	Nutritionist	Clinical Officer- Intern	Clinical Officer- Intern, Nutritionist	Clinical Officer- Intern	Clinical Officer- Intern	Nutritionist	Nursing Student	Nurse	Clinical Officer- Intern	Nurse
17807222	4/27/2018 11:26 PM	4/27/2018 11:51 PM	30-39	Male	Migori County Referral	Clinician	1-4 years	Very important to patient outcomes	Very important to patient outcomes	Very important to patient outcomes	Very important to patient outcomes	Very important to patient outcomes	Very important to patient outcomes	Very important to patient outcomes	Very important to patient outcomes	Very important to patient outcomes	Very important to patient outcomes	High priority	High priority	High priority	High priority	High priority	High priority	High priority	High priority	High priority	High priority	Moderately Well	Yes	Yes	No such position at my hospital	Sometimes	Sometimes	No	No	No	No		Doctor	Nutritionist	Doctor	Doctor	Doctor	Clinical Officer	Nutritionist	Doctor	Nurse	Nurse	Nurse
17773827	4/19/2018 2:52 AM	4/19/2018 4:49 AM	25-29	Male	Migori County Referral	Clinician	1-4 years	Very important to patient outcomes	Very important to patient outcomes	Very important to patient outcomes	Very important to patient outcomes	Very important to patient outcomes	Very important to patient outcomes	Very important to patient outcomes	Very important to patient outcomes	Very important to patient outcomes	Very important to patient outcomes	High priority	High priority	High priority	High priority	High priority	High priority	High priority	High priority	High priority	High priority	Somewhat Well	Sometimes	Sometimes	No such position at my hospital	Sometimes	Sometimes	No	No	No	No	Their is no paediatric consultant in the facility in as much as there are cases in the wards which may need their review._x000D_ We have medical officers assigned in the paediatric ward but it always turns out that they take very minimal time with the patients in the ward followed by the medical officers interns._x000D_ This clearly imply that the clinical officer interns are the once most of the…	Clinical Officer- Intern	Nutritionist	Doctor	Doctor	Doctor	Clinical Officer- Intern	Nutritionist	Clinical Officer- Intern	Clinical Officer- Intern	Clinical Officer- Intern	Nurse
17715963	4/03/2018 5:11 AM	4/03/2018 5:25 AM	30-39	Female	Migori Subco Hospital	Nurse	5-9 years	Very important to patient outcomes	Very important to patient outcomes	Very important to patient outcomes	Very important to patient outcomes	Very important to patient outcomes	Very important to patient outcomes	Very important to patient outcomes	Very important to patient outcomes	Very important to patient outcomes	Very important to patient outcomes	High priority	High priority	High priority	High priority	High priority	High priority	High priority	High priority	High priority	High priority	Somewhat Well	No such position at my hospital	No such position at my hospital	No such position at my hospital	Yes	No such position at my hospital	Sometimes	No	No such position at my hospital	No		Clinical Officer	Clinical Officer	Clinical Officer	Nurse	Nurse, Clinical Officer	Nurse, Clinical Officer	This is not done at my hospital	Nurse, Clinical Officer	Nurse	Nurse	Nurse
17715950	4/03/2018 4:29 AM	4/03/2018 4:48 AM	30-39	Female	Migori Subco Hospital	Nurse	5-9 years	Very important to patient outcomes	Very important to patient outcomes	Very important to patient outcomes	Very important to patient outcomes	Very important to patient outcomes	Very important to patient outcomes	Very important to patient outcomes	Very important to patient outcomes	Very important to patient outcomes	Very important to patient outcomes	Moderate priority	High priority	High priority	Moderate priority	High priority	High priority	High priority	High priority	Moderate priority	Moderate priority	Moderately Well	No	Yes	No	No	Yes	Yes	No	Sometimes	Sometimes	Medical supritendant	Clinical Officer	Nutritionist	Clinical Officer	Nurse	Clinical Officer	Nurse	Nurse, Nutritionist	Nurse	Nurse	Nurse	Nurse
17695915	3/28/2018 2:59 AM	3/28/2018 3:33 AM	25-29	Male	Migori Subco Hospital	Nurse	1-4 years	Very important to patient outcomes	Very important to patient outcomes	Very important to patient outcomes	Moderately important to patient outcomes	Very important to patient outcomes	Very important to patient outcomes	Moderately important to patient outcomes	Moderately important to patient outcomes	Very important to patient outcomes	Very important to patient outcomes	High priority	Moderate priority	High priority	Moderate priority	High priority	High priority	Moderate priority	Moderate priority	High priority	Moderate priority	Moderately Well	No such position at my hospital	No such position at my hospital	No such position at my hospital	Yes	No such position at my hospital	Yes	No	No such position at my hospital	Sometimes		Clinical Officer	Nurse, Clinical Officer	Nurse, Clinical Officer	Nurse	Nurse, Clinical Officer	Clinical Officer	Nurse, Clinical Officer	Nurse, Clinical Officer	Nurse	Nurse	Nurse
17695870	3/28/2018 1:16 AM	3/28/2018 2:03 AM	25-29	Female	Migori Subco Hospital	Nurse	1-4 years	Very important to patient outcomes	Very important to patient outcomes	Very important to patient outcomes	Very important to patient outcomes	Very important to patient outcomes	Moderately important to patient outcomes	Very important to patient outcomes	Very important to patient outcomes	Very important to patient outcomes	Very important to patient outcomes	High priority	High priority	High priority	High priority	High priority	High priority	Moderate priority	High priority	High priority	High priority	Moderately Well	Sometimes	Yes	No such position at my hospital	Sometimes	No	No	No	No	No		Doctor	Doctor, Other	Doctor	Nurse	Clinical Officer	Nurse	Clinical Officer	Nurse	Nurse	Nurse	Nurse
17695828	3/28/2018 12:25 AM	3/28/2018 12:52 AM	30-39	Female	Migori Subco Hospital	Nurse	1-4 years	Very important to patient outcomes	Very important to patient outcomes	Very important to patient outcomes	Very important to patient outcomes	Very important to patient outcomes	Very important to patient outcomes	Very important to patient outcomes	Very important to patient outcomes	Very important to patient outcomes	Very important to patient outcomes	High priority	High priority	High priority	High priority	High priority	High priority	High priority	High priority	High priority	High priority	Moderately Well	No	Yes	Yes	No	No	No	No	No	No		Doctor	Doctor	Nurse	Nurse	Doctor	Nurse	Nurse	Nurse	Nurse	Nurse	Nurse
17695785	3/27/2018 11:52 PM	3/28/2018 12:06 AM	≤25	Female	Migori Subco Hospital	Nurse	<1 year	Very important to patient outcomes	Very important to patient outcomes	Very important to patient outcomes	Very important to patient outcomes	Very important to patient outcomes	Very important to patient outcomes	Moderately important to patient outcomes	Moderately important to patient outcomes	Very important to patient outcomes	Very important to patient outcomes	High priority	High priority	Moderate priority	High priority	High priority	High priority	Moderate priority	Moderate priority	High priority	High priority	Moderately Well	No such position at my hospital	Yes	Sometimes	Sometimes	Sometimes	No	No	No	No		Doctor	Nutritionist	Doctor	Doctor	Doctor	Nurse	Nurse	Nurse	Nurse	Nurse	Nurse
17691436	3/27/2018 12:40 AM	3/27/2018 12:57 AM	≤25	Female	Migori Subco Hospital	Nurse	<1 year	Very important to patient outcomes	Very important to patient outcomes	Very important to patient outcomes	Very important to patient outcomes	Very important to patient outcomes	Very important to patient outcomes	Very important to patient outcomes	Very important to patient outcomes	Very important to patient outcomes	Very important to patient outcomes	High priority	High priority	High priority	High priority	High priority	High priority	High priority	High priority	High priority	High priority	Very Well	No	Yes	Yes	No	No	Yes	No	Yes	Yes	Relatives	Doctor	Nutritionist	Doctor	Other	Other	Nurse	Nutritionist	Nurse	Nurse	Nurse	Nurse
17691395	3/27/2018 12:03 AM	3/27/2018 12:12 AM	25-29	Male	Migori Subco Hospital	Nurse	1-4 years	Very important to patient outcomes	Very important to patient outcomes	Very important to patient outcomes	Very important to patient outcomes	Very important to patient outcomes	Very important to patient outcomes	Very important to patient outcomes	Very important to patient outcomes	Very important to patient outcomes	Very important to patient outcomes	High priority	High priority	High priority	High priority	High priority	High priority	High priority	High priority	High priority	High priority	Very Well	No such position at my hospital	No such position at my hospital	No such position at my hospital	Yes	No such position at my hospital	Yes	No	Yes	No		Clinical Officer	Nutritionist	Nurse	Nurse	Clinical Officer	Nurse	Nutritionist	Nurse	Nurse	Nurse	Nurse
17686876	3/26/2018 9:30 AM	3/26/2018 9:49 AM	≤25	Female	Migori Subco Hospital	Nurse	1-4 years	Very important to patient outcomes	Very important to patient outcomes	Very important to patient outcomes	Very important to patient outcomes	Very important to patient outcomes	Very important to patient outcomes	Moderately important to patient outcomes	Very important to patient outcomes	Very important to patient outcomes	Very important to patient outcomes	High priority	High priority	High priority	High priority	High priority	High priority	Moderate priority	High priority	High priority	High priority	Very Well	Yes	Sometimes	Yes	Sometimes	Yes	Yes	Sometimes	Yes	Sometimes	pedestrians.	Nurse, Doctor, Clinical Officer, Clinical Officer- Intern, Nursing Student, Nutritionist	Nurse, Doctor, Clinical Officer, Clinical Officer- Intern, Nutritionist	Nurse, Doctor, Clinical Officer, Clinical Officer- Intern, Nursing Student, Nutritionist	Nurse, Doctor, Clinical Officer, Clinical Officer- Intern, Nutritionist	Nurse, Doctor, Clinical Officer, Clinical Officer- Intern, Nursing Student, Nutritionist	Nurse, Doctor, Clinical Officer, Clinical Officer- Intern, Nursing Student, Nutritionist	Nurse, Doctor, Clinical Officer, Clinical Officer- Intern, Nursing Student, Nutritionist	Nurse, Doctor, Clinical Officer, Clinical Officer- Intern, Nutritionist	Nurse, Doctor, Clinical Officer, Clinical Officer- Intern, Nursing Student, Nutritionist	Nurse, Doctor, Clinical Officer, Clinical Officer- Intern, Nursing Student, Nutritionist	Nurse, Doctor, Clinical Officer, Clinical Officer- Intern, Nursing Student, Nutritionist
17686544	3/26/2018 8:16 AM	3/26/2018 8:58 AM	30-39	Female	Migori Subco Hospital	Nursing Student	Still in training	Very important to patient outcomes	Very important to patient outcomes	Very important to patient outcomes	Very important to patient outcomes	Very important to patient outcomes	Very important to patient outcomes	Very important to patient outcomes	Very important to patient outcomes	Very important to patient outcomes	Very important to patient outcomes	High priority	High priority	High priority	High priority	High priority	High priority	Moderate priority	Moderate priority	High priority	High priority	Very Well	No	Yes	Yes	Yes	No	No	No	No	No		Doctor, Clinical Officer	Nutritionist	Nurse	Doctor	Clinical Officer, Clinical Officer- Intern	Nurse	Nurse, Nutritionist	Nurse	Nurse, Doctor, Clinical Officer	Nurse	Nurse
17686354	3/26/2018 5:20 AM	3/26/2018 7:26 AM	≤25	Male	Migori Subco Hospital	Nursing Student	Still in training	Very important to patient outcomes	Very important to patient outcomes	Very important to patient outcomes	Very important to patient outcomes	Very important to patient outcomes	Very important to patient outcomes	Very important to patient outcomes	Very important to patient outcomes	Very important to patient outcomes	Very important to patient outcomes	High priority	High priority	High priority	High priority	High priority	High priority	Moderate priority	High priority	High priority	High priority	Moderately Well	No such position at my hospital	Yes	No such position at my hospital	Yes	No such position at my hospital	Sometimes	No	No such position at my hospital	Yes		Doctor	Nurse	Doctor	Doctor	Doctor	Nurse	Nurse	Nurse	Nurse	Nurse	Nurse
17686358	3/26/2018 5:27 AM	3/26/2018 6:04 AM	≤25	Female	Migori Subco Hospital	Nurse	1-4 years	Very important to patient outcomes	Very important to patient outcomes	Very important to patient outcomes	Very important to patient outcomes	Very important to patient outcomes	Very important to patient outcomes	Very important to patient outcomes	Very important to patient outcomes	Very important to patient outcomes	Very important to patient outcomes	High priority	High priority	High priority	High priority	High priority	High priority	Moderate priority	High priority	High priority	High priority	Moderately Well	Yes	Sometimes	Yes	Sometimes	Yes	Yes	Yes	Yes	No	Peadetrician	Doctor, Clinical Officer, Clinical Officer- Intern, Nutritionist	Nurse, Doctor, Clinical Officer, Clinical Officer- Intern, Nutritionist	Nurse, Doctor, Clinical Officer, Clinical Officer- Intern, Nutritionist	Nurse, Doctor, Clinical Officer, Clinical Officer- Intern	Nurse, Doctor, Clinical Officer, Clinical Officer- Intern	Nurse, Doctor, Clinical Officer, Clinical Officer- Intern, Nursing Student, Nutritionist	Nurse, Doctor, Clinical Officer, Clinical Officer- Intern, Nursing Student, Nutritionist	Nurse, Doctor, Clinical Officer, Clinical Officer- Intern, Nursing Student, Nutritionist	Nurse, Doctor, Clinical Officer, Clinical Officer- Intern, Nursing Student	Nurse, Doctor, Clinical Officer, Clinical Officer- Intern, Nursing Student, Nutritionist	Nurse, Doctor, Clinical Officer, Clinical Officer- Intern, Nursing Student, Nutritionist
17686361	3/26/2018 5:37 AM	3/26/2018 5:43 AM	≤25	Male	Migori Subco Hospital	Nursing Student	Still in training	Very important to patient outcomes	Very important to patient outcomes	Somewhat important to patient outcomes	Very important to patient outcomes	Very important to patient outcomes	Very important to patient outcomes	Very important to patient outcomes	Very important to patient outcomes	Very important to patient outcomes	Very important to patient outcomes	High priority	High priority	High priority	High priority	Moderate priority	High priority	High priority	High priority	High priority	High priority	Moderately Well	No such position at my hospital	Yes	Sometimes	Sometimes	No such position at my hospital	Yes	Yes	No such position at my hospital	Sometimes		Doctor	Nutritionist	Doctor	Clinical Officer	Doctor	Nurse	Nurse	Nurse	Nurse	Nurse	Nurse
17686355	3/26/2018 5:21 AM	3/26/2018 5:28 AM	≤25	Female	Migori Subco Hospital	Nursing Student	Still in training	Very important to patient outcomes	Very important to patient outcomes	Very important to patient outcomes	Very important to patient outcomes	Very important to patient outcomes	Very important to patient outcomes	Very important to patient outcomes	Very important to patient outcomes	Very important to patient outcomes	Very important to patient outcomes	High priority	High priority	High priority	High priority	High priority	High priority	High priority	High priority	High priority	High priority	Moderately Well	No such position at my hospital	Yes	No such position at my hospital	Yes	No such position at my hospital	Sometimes	No	No such position at my hospital	Yes		Nurse	Nutritionist	Nurse	This is not done at my hospital	Nurse	Nurse	Nutritionist	Nurse	Nurse	Nurse	Nurse
17686309	3/26/2018 3:11 AM	3/26/2018 3:39 AM	30-39	Female	Migori Subco Hospital	Clinician	5-9 years	Very important to patient outcomes	Very important to patient outcomes	Very important to patient outcomes	Very important to patient outcomes	Very important to patient outcomes	Very important to patient outcomes	Very important to patient outcomes	Very important to patient outcomes	Very important to patient outcomes	Very important to patient outcomes	High priority	High priority	High priority	High priority	High priority	High priority	High priority	High priority	High priority	High priority	Moderately Well	No such position at my hospital	No such position at my hospital	No such position at my hospital	Yes	No such position at my hospital	Yes	Yes	No such position at my hospital	Yes	N/A	Clinical Officer	This is not done at my hospital	Clinical Officer	Clinical Officer	Clinical Officer	Nurse, Clinical Officer	Nurse	Nurse, Clinical Officer	Nurse	Nurse	Nurse
17609400	3/02/2018 1:21 AM	3/02/2018 2:33 AM	30-39	Male	Migori Subco Hospital	Clinician	1-4 years	Very important to patient outcomes	Very important to patient outcomes	Very important to patient outcomes	Very important to patient outcomes	Very important to patient outcomes	Very important to patient outcomes	Very important to patient outcomes	Very important to patient outcomes	Very important to patient outcomes	Very important to patient outcomes	High priority	High priority	Moderate priority	High priority	High priority	High priority	Not a priority	High priority	High priority	High priority	Moderately Well	No such position at my hospital	Yes	No such position at my hospital	Yes	No such position at my hospital	Yes	No such position at my hospital	Yes	Yes	N/A	Doctor, Clinical Officer	Nutritionist	Doctor, Clinical Officer, Nutritionist	Doctor, Clinical Officer	Clinical Officer	Doctor, Clinical Officer	Nutritionist	Nurse, Doctor, Clinical Officer	Nurse	Nurse, Clinical Officer	Nurse
17609406	3/02/2018 1:30 AM	3/02/2018 1:46 AM	30-39	Female	Migori Subco Hospital	Nursing Student	1-4 years	Very important to patient outcomes	Very important to patient outcomes	Very important to patient outcomes	Very important to patient outcomes	Very important to patient outcomes	Very important to patient outcomes	Very important to patient outcomes	Very important to patient outcomes	Very important to patient outcomes	Very important to patient outcomes	High priority	High priority	High priority	High priority	High priority	High priority	High priority	High priority	High priority	High priority	Very Well	No such position at my hospital	Yes	No such position at my hospital	Yes	No such position at my hospital	No	No	Yes	No		Doctor, Clinical Officer	Nutritionist	Doctor, Clinical Officer	Doctor, Clinical Officer	Doctor, Clinical Officer	Nurse, Doctor, Clinical Officer	Nutritionist	Nurse, Doctor, Clinical Officer	Nurse, Doctor, Clinical Officer	Nurse	Nurse
17606010	3/01/2018 8:01 AM	3/01/2018 8:41 AM	30-39	Female	Migori Subco Hospital	Clinician	5-9 years	Very important to patient outcomes	Very important to patient outcomes	Very important to patient outcomes	Very important to patient outcomes	Very important to patient outcomes	Very important to patient outcomes	Very important to patient outcomes	Very important to patient outcomes	Very important to patient outcomes	Very important to patient outcomes	High priority	High priority	Somewhat a priority	High priority	High priority	High priority	High priority	Moderate priority	High priority	Moderate priority	Moderately Well	No such position at my hospital	Yes	No such position at my hospital	Yes	No such position at my hospital	Yes	Sometimes	Yes	Sometimes	Physiotherapist, counsellors,billing office	Doctor, Clinical Officer	Doctor, Clinical Officer, Nutritionist	Nurse, Doctor, Clinical Officer, Nutritionist	Nurse, Doctor, Clinical Officer	Nurse, Doctor, Clinical Officer	Nurse, Doctor, Clinical Officer	Nurse, Doctor, Clinical Officer, Nursing Student, Nutritionist	Nurse, Doctor, Clinical Officer, Nursing Student, Nutritionist	Nurse, Doctor, Clinical Officer, Nursing Student, Nutritionist	Nurse, Doctor, Clinical Officer, Nursing Student, Nutritionist	Nurse, Nursing Student
17605786	3/01/2018 12:57 AM	3/01/2018 1:31 AM	25-29	Female	Migori Subco Hospital	Clinician	1-4 years	Very important to patient outcomes	Very important to patient outcomes	Very important to patient outcomes	Very important to patient outcomes	Very important to patient outcomes	Very important to patient outcomes	Very important to patient outcomes	Very important to patient outcomes	Very important to patient outcomes	Very important to patient outcomes	High priority	High priority	High priority	High priority	High priority	High priority	High priority	High priority	High priority	High priority	Very Well	No	Sometimes	Sometimes	Yes	No	No	No	No	No		Doctor	Nutritionist	Doctor	Doctor	Doctor	Doctor	Nutritionist	Nurse	Nurse, Doctor	Nurse	Nurse
17602439	2/28/2018 2:10 AM	2/28/2018 3:04 AM	25-29	Female	Migori Subco Hospital	Other	1-4 years	Very important to patient outcomes	Very important to patient outcomes	Very important to patient outcomes	Very important to patient outcomes	Very important to patient outcomes	Very important to patient outcomes	Very important to patient outcomes	Very important to patient outcomes	Very important to patient outcomes	Very important to patient outcomes	High priority	High priority	High priority	High priority	High priority	High priority	High priority	High priority	High priority	High priority	Moderately Well	Sometimes	Yes	Yes	Yes	Sometimes	Yes	Sometimes	Yes	No	Social worker,physiotherapist.	Nurse, Doctor, Clinical Officer, Nutritionist, Other	Nutritionist	Nurse, Doctor, Clinical Officer, Nutritionist	Nurse, Doctor, Clinical Officer, Nutritionist, Other	Doctor, Clinical Officer	Nurse, Doctor, Clinical Officer	Nurse, Doctor, Clinical Officer, Nutritionist	Nurse, Doctor, Clinical Officer, Nutritionist	Nurse, Doctor, Clinical Officer, Nutritionist, Other	Nurse, Doctor, Clinical Officer, Nutritionist, Other	Nurse, Doctor, Clinical Officer, Nutritionist
17602431	2/28/2018 1:48 AM	2/28/2018 2:02 AM	25-29	Male	Migori Subco Hospital	Other	1-4 years	Very important to patient outcomes	Very important to patient outcomes	Very important to patient outcomes	Very important to patient outcomes	Very important to patient outcomes	Very important to patient outcomes	Very important to patient outcomes	Very important to patient outcomes	Very important to patient outcomes	Very important to patient outcomes	High priority	High priority	High priority	High priority	High priority	High priority	High priority	High priority	High priority	High priority	Very Well	Sometimes	Yes	Sometimes	Yes	Sometimes	Yes	Sometimes	Yes	Yes	physiotherapy	Doctor	Nutritionist	Clinical Officer	Clinical Officer	Nurse	Nurse	Nutritionist	Doctor	Nurse	Nurse	Nurse
17602412	2/28/2018 1:11 AM	2/28/2018 1:55 AM	30-39	Female	Migori Subco Hospital	Nurse	5-9 years	Very important to patient outcomes	Very important to patient outcomes	Very important to patient outcomes	Very important to patient outcomes	Very important to patient outcomes	Very important to patient outcomes	Very important to patient outcomes	Very important to patient outcomes	Very important to patient outcomes	Very important to patient outcomes	High priority	High priority	High priority	High priority	High priority	High priority	Moderate priority	High priority	Moderate priority	Moderate priority	Moderately Well	No such position at my hospital	Yes	No such position at my hospital	Yes	No such position at my hospital	Yes	No such position at my hospital	Yes	Yes	Physiotherapist and HTC councellors.	Doctor, Clinical Officer	Nutritionist	Nurse, Doctor, Clinical Officer, Nutritionist	Nurse, Doctor, Clinical Officer, Other	Nurse, Doctor, Clinical Officer, Other	Nurse, Clinical Officer	Nurse, Nutritionist	Nurse	Nurse	Nurse, Doctor, Clinical Officer	Nurse
17599930	2/27/2018 10:48 AM	2/27/2018 11:54 AM	≤25	Female	Migori County Referral	Clinician	<1 year	Very important to patient outcomes	Very important to patient outcomes	Very important to patient outcomes	Very important to patient outcomes	Very important to patient outcomes	Very important to patient outcomes	Very important to patient outcomes	Moderately important to patient outcomes	Very important to patient outcomes	Very important to patient outcomes	High priority	High priority	Moderate priority	High priority	High priority	High priority	High priority	Moderate priority	High priority	High priority	Moderately Well	Yes	Yes	Yes	Yes	Yes	Sometimes	No	No	No		Doctor, Clinical Officer, Clinical Officer- Intern	Nursing Student, Nutritionist	Doctor, Clinical Officer, Clinical Officer- Intern, Nursing Student, Nutritionist	Nurse, Doctor, Clinical Officer, Clinical Officer- Intern	Doctor, Clinical Officer, Clinical Officer- Intern	Doctor, Clinical Officer, Clinical Officer- Intern	Nursing Student, Nutritionist	Nurse, Doctor, Clinical Officer, Clinical Officer- Intern	Nurse, Doctor, Clinical Officer, Clinical Officer- Intern, Nursing Student	Nurse	Nurse
17598864	2/27/2018 12:31 AM	2/27/2018 12:57 AM	25-29	Female	Migori County Referral	Clinician	Still in training	Very important to patient outcomes	Very important to patient outcomes	Very important to patient outcomes	Very important to patient outcomes	Moderately important to patient outcomes	Very important to patient outcomes	Moderately important to patient outcomes	Very important to patient outcomes	Very important to patient outcomes	Very important to patient outcomes	High priority	High priority	High priority	High priority	High priority	High priority	High priority	High priority	High priority	High priority	Moderately Well	Sometimes	Yes	Yes	Yes	Sometimes	No	No	Sometimes	No such position at my hospital		Doctor	Nutritionist	Doctor	Doctor	Doctor, Clinical Officer	Clinical Officer	Nutritionist	Other	Clinical Officer	Nurse	Nurse
17598777	2/26/2018 11:44 PM	2/27/2018 12:11 AM	40-49	Female	Migori County Referral	Clinician	Still in training	Very important to patient outcomes	Very important to patient outcomes	Very important to patient outcomes	Very important to patient outcomes	Very important to patient outcomes	Very important to patient outcomes	Very important to patient outcomes	Very important to patient outcomes	Very important to patient outcomes	Very important to patient outcomes	High priority	High priority	High priority	High priority	High priority	High priority	High priority	High priority	High priority	High priority	Very Well	Sometimes	Yes	No	Sometimes	Sometimes	No	No	No	No		Clinical Officer	Nutritionist	Doctor	Clinical Officer	Nurse	Nurse	Nutritionist	Nurse	Clinical Officer	Clinical Officer	Clinical Officer
17598587	2/26/2018 10:27 PM	2/26/2018 11:36 PM	40-49	Female	Migori County Referral	Nurse	>20 years	Very important to patient outcomes	Very important to patient outcomes	Very important to patient outcomes	Very important to patient outcomes	Very important to patient outcomes	Very important to patient outcomes	Very important to patient outcomes	Very important to patient outcomes	Very important to patient outcomes	Very important to patient outcomes	High priority	High priority	High priority	High priority	High priority	High priority	High priority	High priority	High priority	High priority	Moderately Well	Yes	Yes	No	Yes	Yes	Yes	No	Yes	No	N/A	Doctor, Clinical Officer, Clinical Officer- Intern	Nutritionist	Nurse, Doctor, Clinical Officer, Clinical Officer- Intern, Nutritionist	Doctor, Clinical Officer	Nurse, Doctor, Clinical Officer, Clinical Officer- Intern, Nutritionist	Nurse, Doctor, Clinical Officer, Clinical Officer- Intern, Nursing Student	Nurse, Doctor, Nutritionist	Nurse, Doctor, Clinical Officer, Clinical Officer- Intern, Nursing Student	Nurse, Doctor, Clinical Officer, Nursing Student, Nutritionist	Nurse, Doctor, Clinical Officer, Clinical Officer- Intern, Nursing Student, Nutritionist	Nurse, Nutritionist
17598705	2/26/2018 11:10 PM	2/26/2018 11:32 PM	25-29	Female	Migori County Referral	Nurse	1-4 years	Very important to patient outcomes	Very important to patient outcomes	Very important to patient outcomes	Very important to patient outcomes	Very important to patient outcomes	Very important to patient outcomes	Very important to patient outcomes	Very important to patient outcomes	Very important to patient outcomes	Very important to patient outcomes	High priority	High priority	High priority	High priority	High priority	High priority	High priority	High priority	High priority	High priority	Very Well	Yes	Yes	Yes	Yes	Yes	Yes	No	Yes	Yes		Clinical Officer- Intern	Nutritionist	Doctor	Nurse, Doctor, Nursing Student	Nurse	Nurse, Nursing Student	Nursing Student, Nutritionist	Nurse, Nursing Student	Nurse	Nurse, Clinical Officer- Intern	Nurse, Nursing Student
17598613	2/26/2018 10:39 PM	2/26/2018 11:02 PM	25-29	Male	Migori County Referral	Nurse	1-4 years	Very important to patient outcomes	Very important to patient outcomes	Very important to patient outcomes	Very important to patient outcomes	Very important to patient outcomes	Very important to patient outcomes	Very important to patient outcomes	Very important to patient outcomes	Very important to patient outcomes	Very important to patient outcomes	High priority	High priority	High priority	High priority	High priority	High priority	High priority	High priority	High priority	High priority	Very Well	Yes	Yes	Yes	Yes	Yes	Yes	Yes	Yes	Yes		Doctor, Clinical Officer, Nutritionist	Nutritionist	Nurse, Doctor, Clinical Officer, Clinical Officer- Intern, Nursing Student, Nutritionist	Nurse, Doctor, Clinical Officer, Clinical Officer- Intern, Nursing Student, Nutritionist, Other	Nurse	Nurse, Doctor, Clinical Officer	Nutritionist	Nurse, Doctor, Clinical Officer	Nurse	Nurse	Nurse
17598238	2/26/2018 8:56 PM	2/26/2018 9:28 PM	25-29	Female	Migori County Referral	Clinician	Still in training	Very important to patient outcomes	Very important to patient outcomes	Moderately important to patient outcomes	Very important to patient outcomes	Very important to patient outcomes	Very important to patient outcomes	Moderately important to patient outcomes	Very important to patient outcomes	Moderately important to patient outcomes	Very important to patient outcomes	High priority	High priority	High priority	High priority	High priority	High priority	Moderate priority	High priority	Moderate priority	Moderate priority	Moderately Well	Sometimes	Yes	Yes	Sometimes	No	No	No	No	No		Doctor, Clinical Officer	Doctor, Clinical Officer, Clinical Officer- Intern	Nurse, Doctor, Clinical Officer, Clinical Officer- Intern	Nurse, Doctor, Clinical Officer, Clinical Officer- Intern	Nurse, Doctor, Clinical Officer, Clinical Officer- Intern, Nursing Student, Nutritionist	Nurse, Doctor, Clinical Officer, Clinical Officer- Intern, Nursing Student, Nutritionist	Nurse, Doctor, Clinical Officer, Clinical Officer- Intern, Nursing Student, Nutritionist, Other	Nurse, Doctor, Clinical Officer, Clinical Officer- Intern, Nursing Student, Nutritionist, Other	Nurse, Doctor, Clinical Officer, Clinical Officer- Intern, Nursing Student, Nutritionist, Other	Nurse, Clinical Officer, Clinical Officer- Intern, Nursing Student, Nutritionist	Nurse, Clinical Officer, Clinical Officer- Intern, Nursing Student, Nutritionist, Other
17594458	2/26/2018 5:59 AM	2/26/2018 6:19 AM	25-29	Male	Migori County Referral	Other	1-4 years	Very important to patient outcomes	Very important to patient outcomes	Very important to patient outcomes	Very important to patient outcomes	Very important to patient outcomes	Very important to patient outcomes	Very important to patient outcomes	Very important to patient outcomes	Very important to patient outcomes	Very important to patient outcomes	High priority	High priority	High priority	High priority	High priority	High priority	High priority	High priority	High priority	High priority	Somewhat Well	Yes	Yes	No such position at my hospital	Yes	Yes	No	No	Yes	No	N/A	Doctor, Clinical Officer, Clinical Officer- Intern, Nutritionist	Nutritionist	Doctor, Clinical Officer, Clinical Officer- Intern, Nutritionist	Doctor, Clinical Officer, Clinical Officer- Intern, Other	Doctor, Clinical Officer, Clinical Officer- Intern, Other	Doctor, Clinical Officer, Clinical Officer- Intern, Nutritionist	Nutritionist	Nurse, Doctor, Clinical Officer, Clinical Officer- Intern, Nutritionist	Nurse, Doctor, Clinical Officer, Clinical Officer- Intern	Nurse, Doctor, Clinical Officer, Nutritionist	Nurse, Nutritionist
17591305	2/25/2018 8:18 AM	2/25/2018 8:44 AM	≤25	Male	Migori County Referral	Clinician	Still in training	Very important to patient outcomes	Very important to patient outcomes	Very important to patient outcomes	Very important to patient outcomes	Very important to patient outcomes	Very important to patient outcomes	Very important to patient outcomes	Very important to patient outcomes	Very important to patient outcomes	Very important to patient outcomes	High priority	High priority	High priority	High priority	High priority	High priority	High priority	High priority	High priority	High priority	Very Well	Sometimes	Sometimes	Sometimes	Sometimes	Yes	Sometimes	No	Sometimes	No		Clinical Officer- Intern	Nutritionist	Doctor	Clinical Officer- Intern	Doctor	Nurse	Nutritionist	Clinical Officer- Intern	Clinical Officer- Intern	Clinical Officer- Intern	Clinical Officer- Intern
17552605	2/12/2018 3:32 AM	2/12/2018 4:16 AM	40-49	Male	Migori County Referral	Clinician	10-19 years	Very important to patient outcomes	Very important to patient outcomes	Very important to patient outcomes	Very important to patient outcomes	Very important to patient outcomes	Very important to patient outcomes	Very important to patient outcomes	Very important to patient outcomes	Very important to patient outcomes	Very important to patient outcomes	High priority	High priority	High priority	High priority	High priority	High priority	High priority	High priority	High priority	Moderate priority	Moderately Well	Sometimes	Yes	No	Yes	Sometimes	Sometimes	No	Yes	No	None	Doctor, Clinical Officer, Clinical Officer- Intern, Nutritionist	Doctor, Clinical Officer, Nutritionist	Doctor, Clinical Officer, Nutritionist	Nurse, Doctor, Clinical Officer, Nutritionist	Nurse, Doctor, Clinical Officer, Clinical Officer- Intern	Nurse, Doctor, Clinical Officer, Clinical Officer- Intern, Nursing Student	Nurse, Doctor, Clinical Officer, Clinical Officer- Intern, Nursing Student, Nutritionist	Nurse, Doctor, Clinical Officer, Clinical Officer- Intern, Nursing Student, Nutritionist	Nurse, Doctor, Clinical Officer, Clinical Officer- Intern, Nursing Student, Nutritionist	Nurse, Doctor, Clinical Officer, Clinical Officer- Intern, Nursing Student, Nutritionist	Nurse, Doctor, Clinical Officer, Clinical Officer- Intern, Nursing Student, Nutritionist
17552547	2/12/2018 1:33 AM	2/12/2018 1:49 AM	25-29	Female	Migori County Referral	Clinician	<1 year	Very important to patient outcomes	Very important to patient outcomes	Very important to patient outcomes	Very important to patient outcomes	Very important to patient outcomes	Very important to patient outcomes	Very important to patient outcomes	Very important to patient outcomes	Very important to patient outcomes	Very important to patient outcomes	High priority	High priority	High priority	High priority	High priority	High priority	High priority	High priority	High priority	High priority	Moderately Well	Yes	Yes	Yes	Yes	Yes	No	No	No	No		Nurse, Doctor, Clinical Officer, Clinical Officer- Intern, Nutritionist	Nurse, Doctor, Clinical Officer, Clinical Officer- Intern, Nursing Student, Nutritionist	Nurse, Doctor, Clinical Officer, Clinical Officer- Intern, Nutritionist	Nurse, Doctor, Clinical Officer, Clinical Officer- Intern	Nurse, Doctor, Clinical Officer, Clinical Officer- Intern, Nutritionist	Nurse, Doctor, Clinical Officer, Clinical Officer- Intern, Nutritionist	Nurse, Doctor, Clinical Officer, Clinical Officer- Intern, Nursing Student, Nutritionist	Nurse, Doctor, Clinical Officer, Clinical Officer- Intern, Nursing Student, Nutritionist	Nurse, Doctor, Clinical Officer, Clinical Officer- Intern, Nursing Student, Nutritionist	Nurse, Doctor, Clinical Officer, Clinical Officer- Intern, Nursing Student, Nutritionist	Nurse, Doctor, Clinical Officer, Clinical Officer- Intern, Nursing Student, Nutritionist
17500294	1/25/2018 9:47 PM	1/25/2018 10:22 PM	25-29	Male	Migori County Referral	Nurse	1-4 years	Very important to patient outcomes	Very important to patient outcomes	Very important to patient outcomes	Very important to patient outcomes	Very important to patient outcomes	Very important to patient outcomes	Very important to patient outcomes	Very important to patient outcomes	Very important to patient outcomes	Very important to patient outcomes	High priority	High priority	High priority	High priority	High priority	High priority	High priority	High priority	High priority	High priority	Moderately Well	Yes	Yes	Yes	Yes	Sometimes	Yes	Sometimes	Yes	Sometimes		Doctor, Clinical Officer, Clinical Officer- Intern	Nurse, Doctor, Clinical Officer, Clinical Officer- Intern, Nutritionist	Nurse, Doctor, Clinical Officer, Clinical Officer- Intern, Nutritionist	Nurse, Doctor, Clinical Officer, Clinical Officer- Intern, Nutritionist	Nurse, Doctor, Clinical Officer, Clinical Officer- Intern	Nurse, Doctor, Clinical Officer, Clinical Officer- Intern, Nursing Student, Nutritionist	Nurse, Doctor, Clinical Officer, Clinical Officer- Intern, Nursing Student, Nutritionist	Nurse, Doctor, Clinical Officer, Clinical Officer- Intern, Nursing Student, Nutritionist	Nurse, Doctor, Clinical Officer, Clinical Officer- Intern, Nursing Student, Nutritionist	Nurse, Doctor, Clinical Officer, Clinical Officer- Intern, Nursing Student, Nutritionist	Nurse, Clinical Officer, Clinical Officer- Intern, Nursing Student, Nutritionist
17471811	1/17/2018 8:36 AM	1/17/2018 8:52 AM	30-39	Female	Migori County Referral	Clinician	1-4 years	Very important to patient outcomes	Very important to patient outcomes	Very important to patient outcomes	Very important to patient outcomes	Very important to patient outcomes	Very important to patient outcomes	Very important to patient outcomes	Very important to patient outcomes	Very important to patient outcomes	Very important to patient outcomes	High priority	High priority	High priority	High priority	High priority	High priority	High priority	Moderate priority	High priority	High priority	Somewhat Well	Yes	Yes	No such position at my hospital	No	No	Sometimes	No	Sometimes	Sometimes		Doctor, Clinical Officer, Clinical Officer- Intern, Nutritionist	Nutritionist	Doctor, Nutritionist	Doctor	Doctor	Nurse, Doctor, Clinical Officer, Clinical Officer- Intern, Nutritionist	Doctor, Nutritionist	Nurse, Doctor, Clinical Officer, Clinical Officer- Intern	Nurse, Doctor, Clinical Officer, Clinical Officer- Intern, Nursing Student	Doctor, Nutritionist	Other
17415002	12/20/2017 9:27 PM	12/20/2017 9:43 PM	25-29	Female	Migori County Referral	Clinician	1-4 years	Very important to patient outcomes	Very important to patient outcomes	Very important to patient outcomes	Very important to patient outcomes	Very important to patient outcomes	Very important to patient outcomes	Very important to patient outcomes	Very important to patient outcomes	Very important to patient outcomes	Very important to patient outcomes	High priority	High priority	High priority	High priority	High priority	High priority	High priority	High priority	High priority	High priority	Somewhat Well	Yes	Yes	No such position at my hospital	No	No	No	No	No	No		Doctor, Nutritionist	Doctor, Nutritionist	Nurse, Doctor	Doctor	Doctor	Nurse, Doctor	Nutritionist	Nurse, Doctor, Clinical Officer, Clinical Officer- Intern, Nursing Student, Nutritionist	Nurse, Doctor	Nurse, Doctor, Clinical Officer, Clinical Officer- Intern, Nursing Student	Nurse
17413656	12/20/2017 2:46 AM	12/20/2017 2:56 AM	≤25	Female	Migori County Referral	Clinician	<1 year	Very important to patient outcomes	Very important to patient outcomes	Very important to patient outcomes	Very important to patient outcomes	Very important to patient outcomes	Very important to patient outcomes	Very important to patient outcomes	Very important to patient outcomes	Very important to patient outcomes	Very important to patient outcomes	High priority	High priority	High priority	High priority	High priority	High priority	High priority	High priority	High priority	High priority	Very Well	Yes	Sometimes	Sometimes	Yes	Yes	No	No	No	No		Clinical Officer, Clinical Officer- Intern	Clinical Officer, Clinical Officer- Intern	Clinical Officer, Clinical Officer- Intern	Clinical Officer- Intern	Clinical Officer- Intern	Clinical Officer- Intern	Nutritionist	Nurse, Clinical Officer- Intern	Nurse, Clinical Officer, Clinical Officer- Intern	Nurse, Clinical Officer, Clinical Officer- Intern	Nurse, Clinical Officer
17413642	12/20/2017 1:38 AM	12/20/2017 2:12 AM	≤25	Male	Migori County Referral	Clinician	Still in training	Very important to patient outcomes	Very important to patient outcomes	Very important to patient outcomes	Very important to patient outcomes	Very important to patient outcomes	Very important to patient outcomes	Very important to patient outcomes	Very important to patient outcomes	Very important to patient outcomes	Very important to patient outcomes	High priority	High priority	High priority	High priority	High priority	High priority	High priority	High priority	High priority	High priority	Very Well	Yes	Yes	Yes	No	Sometimes	No	No	No	No		Doctor	Nutritionist	Clinical Officer	Other	Other	Nurse	Nurse, Nutritionist	Nurse	Nurse	Nurse	Nurse
17413622	12/20/2017 1:18 AM	12/20/2017 1:44 AM	30-39	Male	Migori County Referral	Clinician	5-9 years	Very important to patient outcomes	Very important to patient outcomes	Very important to patient outcomes	Very important to patient outcomes	Very important to patient outcomes	Very important to patient outcomes	Somewhat important to patient outcomes	Moderately important to patient outcomes	Very important to patient outcomes	Moderately important to patient outcomes	High priority	High priority	High priority	High priority	High priority	High priority	Moderate priority	Moderate priority	High priority	Moderate priority	Moderately Well	Yes	Yes	No such position at my hospital	Yes	Sometimes	Sometimes	No	Sometimes	No		Doctor, Clinical Officer, Clinical Officer- Intern	Nutritionist	Doctor, Clinical Officer	Nurse, Doctor, Clinical Officer, Clinical Officer- Intern, Nutritionist	Nurse, Doctor, Clinical Officer, Clinical Officer- Intern, Nursing Student	Nurse, Doctor, Clinical Officer, Clinical Officer- Intern, Nursing Student, Nutritionist	Nurse, Nutritionist	Nurse, Doctor, Clinical Officer, Clinical Officer- Intern, Nursing Student, Nutritionist	Nurse, Doctor, Clinical Officer	Nurse, Doctor, Clinical Officer, Clinical Officer- Intern, Nursing Student	Nurse, Clinical Officer, Clinical Officer- Intern, Nursing Student
17413613	12/20/2017 1:03 AM	12/20/2017 1:26 AM	25-29	Male	Migori County Referral	Clinician	Still in training	Very important to patient outcomes	Very important to patient outcomes	Very important to patient outcomes	Very important to patient outcomes	Very important to patient outcomes	Very important to patient outcomes	Very important to patient outcomes	Very important to patient outcomes	Very important to patient outcomes	Very important to patient outcomes	High priority	High priority	High priority	High priority	High priority	High priority	High priority	High priority	High priority	High priority	Very Well	Sometimes	Yes	Yes	Sometimes	Sometimes	No	No	No	No		Doctor, Clinical Officer, Clinical Officer- Intern, Nutritionist	Nutritionist	Nurse, Nursing Student, Nutritionist	Nurse, Doctor, Clinical Officer, Clinical Officer- Intern	Nurse, Doctor, Clinical Officer, Clinical Officer- Intern	Nurse, Doctor, Clinical Officer, Clinical Officer- Intern	Nutritionist	Nurse, Doctor, Clinical Officer, Clinical Officer- Intern, Nursing Student	Nurse, Doctor, Clinical Officer, Clinical Officer- Intern, Nursing Student	Nurse, Doctor, Clinical Officer, Clinical Officer- Intern, Nursing Student	Nurse, Doctor, Clinical Officer, Clinical Officer- Intern, Nursing Student
17413616	12/20/2017 1:04 AM	12/20/2017 1:26 AM	25-29	Male	Migori County Referral	Clinician	<1 year	Very important to patient outcomes	Very important to patient outcomes	Very important to patient outcomes	Very important to patient outcomes	Very important to patient outcomes	Very important to patient outcomes	Very important to patient outcomes	Very important to patient outcomes	Very important to patient outcomes	Very important to patient outcomes	High priority	High priority	High priority	High priority	High priority	High priority	Moderate priority	Moderate priority	High priority	High priority	Moderately Well	Sometimes	Sometimes	Yes	Yes	Sometimes	No	No such position at my hospital	No such position at my hospital	No such position at my hospital		Clinical Officer- Intern	Nutritionist	Doctor	Doctor	Doctor	Clinical Officer- Intern	Nutritionist	Clinical Officer- Intern	Clinical Officer- Intern	Clinical Officer- Intern	Nurse
17413592	12/20/2017 12:34 AM	12/20/2017 1:11 AM	25-29	Male	Migori County Referral	Clinician	Still in training	Very important to patient outcomes	Very important to patient outcomes	Very important to patient outcomes	Very important to patient outcomes	Very important to patient outcomes	Very important to patient outcomes	Very important to patient outcomes	Very important to patient outcomes	Very important to patient outcomes	Very important to patient outcomes	High priority	High priority	High priority	High priority	High priority	High priority	High priority	High priority	High priority	High priority	Very Well	Sometimes	Yes	Yes	Sometimes	Sometimes	No	No	Sometimes	No	Not Applicable	Doctor	Nutritionist	Doctor	Other	Other	Clinical Officer	Nutritionist	Nurse	Nurse	Nurse	Nurse
17413586	12/20/2017 12:27 AM	12/20/2017 1:11 AM	≤25	Female	Migori County Referral	Clinician	Still in training	Very important to patient outcomes	Very important to patient outcomes	Moderately important to patient outcomes	Very important to patient outcomes	Very important to patient outcomes	Very important to patient outcomes	Very important to patient outcomes	Very important to patient outcomes	Very important to patient outcomes	Very important to patient outcomes	High priority	High priority	High priority	High priority	High priority	High priority	Moderate priority	High priority	High priority	High priority	Moderately Well	Yes	Sometimes	Sometimes	No	Yes	Sometimes	No	Sometimes	No		Clinical Officer- Intern	Nutritionist	Clinical Officer- Intern	Clinical Officer- Intern	Clinical Officer- Intern	Clinical Officer- Intern	Nutritionist	Clinical Officer- Intern	Nurse	Clinical Officer- Intern	Nurse
17413585	12/20/2017 12:27 AM	12/20/2017 12:57 AM	25-29	Male	Migori County Referral	Clinician	<1 year	Very important to patient outcomes	Very important to patient outcomes	Very important to patient outcomes	Very important to patient outcomes	Very important to patient outcomes	Very important to patient outcomes	Moderately important to patient outcomes	Very important to patient outcomes	Very important to patient outcomes	Very important to patient outcomes	High priority	High priority	High priority	High priority	High priority	High priority	Moderate priority	High priority	High priority	High priority	Moderately Well	Sometimes	Yes	Yes	Yes	Sometimes	No	No	Sometimes	No		Doctor, Clinical Officer, Clinical Officer- Intern	Nutritionist	Nurse, Doctor, Clinical Officer, Nutritionist	Nurse, Doctor, Clinical Officer, Clinical Officer- Intern	This is not done at my hospital	Nurse, Doctor, Clinical Officer, Clinical Officer- Intern, Nursing Student, Nutritionist	Nurse, Doctor, Clinical Officer, Clinical Officer- Intern, Nursing Student, Nutritionist	Nurse, Doctor, Clinical Officer, Clinical Officer- Intern, Nutritionist	Nurse, Doctor, Clinical Officer	Nurse, Doctor, Clinical Officer, Clinical Officer- Intern, Nutritionist	Nurse, Doctor, Clinical Officer
17385374	12/07/2017 8:34 AM	12/07/2017 8:56 AM	30-39	Male	Migori County Referral	Nurse	1-4 years	Very important to patient outcomes	Very important to patient outcomes	Very important to patient outcomes	Very important to patient outcomes	Very important to patient outcomes	Very important to patient outcomes	Very important to patient outcomes	Very important to patient outcomes	Very important to patient outcomes	Very important to patient outcomes	High priority	High priority	Moderate priority	High priority	High priority	High priority	Moderate priority	Moderate priority	High priority	High priority	Somewhat Well	Sometimes	Sometimes	No	Yes	Yes	No	No	Yes	No		Clinical Officer- Intern	Nutritionist	Clinical Officer- Intern	Clinical Officer	Clinical Officer	Clinical Officer, Clinical Officer- Intern	Nutritionist	Nurse	Nurse	Clinical Officer- Intern	Other
17385065	12/07/2017 5:16 AM	12/07/2017 5:30 AM	25-29	Male	Migori County Referral	Clinician	1-4 years	Very important to patient outcomes	Very important to patient outcomes	Very important to patient outcomes	Very important to patient outcomes	Very important to patient outcomes	Very important to patient outcomes	Very important to patient outcomes	Very important to patient outcomes	Very important to patient outcomes	Very important to patient outcomes	High priority	High priority	High priority	High priority	High priority	High priority	High priority	High priority	High priority	High priority	Moderately Well	Sometimes	Yes	No	Yes	Sometimes	No	No	No	No		Doctor, Clinical Officer	Nutritionist	Doctor, Clinical Officer, Nutritionist	Doctor, Clinical Officer, Other	Doctor, Clinical Officer	Nurse, Doctor, Clinical Officer	Nutritionist	Nurse, Doctor, Clinical Officer	Nurse, Doctor, Clinical Officer	Nurse, Doctor, Clinical Officer	Nurse
17385051	12/07/2017 4:17 AM	12/07/2017 4:59 AM	30-39	Female	Migori County Referral	Clinician	5-9 years	Very important to patient outcomes	Very important to patient outcomes	Very important to patient outcomes	Very important to patient outcomes	Very important to patient outcomes	Very important to patient outcomes	Moderately important to patient outcomes	Moderately important to patient outcomes	Very important to patient outcomes	Very important to patient outcomes	High priority	High priority	Moderate priority	High priority	High priority	High priority	Moderate priority	Moderate priority	High priority	High priority	Moderately Well	Yes	Yes	No	Yes	Yes	No	No	Yes	No		Doctor, Clinical Officer, Clinical Officer- Intern	Nutritionist	Doctor, Clinical Officer, Clinical Officer- Intern, Nutritionist	Doctor, Clinical Officer, Clinical Officer- Intern	Doctor, Clinical Officer	Nurse, Doctor, Clinical Officer, Clinical Officer- Intern, Nursing Student	Nurse, Doctor, Clinical Officer, Clinical Officer- Intern, Nursing Student, Nutritionist	Nurse, Doctor, Clinical Officer, Clinical Officer- Intern, Nursing Student, Nutritionist	Nurse, Doctor, Clinical Officer, Clinical Officer- Intern, Nursing Student	Nurse, Doctor, Clinical Officer, Clinical Officer- Intern, Nursing Student	Nurse, Nursing Student
[truncated: 43 more columns]
