# Supplementary material for: Knowledge, attitudes, and perceptions of Kenyan healthcare workers regarding pediatric discharge from hospital
Source: PLoS One. 2021 Apr 23;16(4):e0249569. doi: 10.1371/journal.pone.0249569 (PMC8064546; doi:10.1371/journal.pone.0249569)
Supplement: S6 File — (XLSX) [file pone.0249569.s006.xlsx]

## Sheet: Interview Excerpts
Cadre	Excerpt	Codes Applied	Family
Nurse	A challenge for patients is when the drugs for discharge are not available, that is a challenge because they have to buy the drugs that are not available in the hospital.	Barriers and facilitating factors- Barriers to discharge care	Inpatient/Discharge Care
Nurse	If a patient is able to do the personal care that they need to do like nutrition, moving around and all of that and he understands the kind of disease or diagnosis that he has, that patient will be able to be discharged. Someone that is not able to do these things like personal care, or someone who is not able to eat, will need to stay in the hospital and will not be discharged.	Discharge decision- Factors that influence discharge decision	Inpatient/Discharge Care
Nurse	How do you break down the barriers? We need more personnel at the hospital, and also ensure that the drugs are available at any moment in the hospital. There should be no medication out of stock.	Barriers and facilitating factors- Facilitators to discharge care	Inpatient/Discharge Care
Nurse	Everyone assumes that a child that is discharged is well enough to leave the hospital when it is not likely the case. Because a child that is discharged from a hospital needs as much attention as one that has not been admitted to the hospital.	Underestimation of post-discharge mortality	Post-discharge Mortality
Nurse	When the patient is better we just discharge the patient. Maybe due to lack of resources the patient will be referred to another hospital.	Discharge decision- Factors that influence discharge decision	Inpatient/Discharge Care
Nurse	The follow up, the community health worker does follow up, the nutritionist will make sure the children are well taken care of and are provided with meals. This goes well because the number of cases that I have seen where the mother decides not to come back for check ups or treatment, we do follow up the children who manage to take the treatment and they are well taken care of and well informed a…	Provider described strengths- What goes well regarding discharge care, Follow-up care quality, Follow-up care cadre	Inpatient/Discharge Care Follow-up Care
Nurse	How often? After every three hours.	Prioritization- Choosing between discharge care tasks	Inpatient/Discharge Care
Nurse	If CO not available: the Nurses will discharge the patient. The CO works with the nurse, and there is also a nutritionist.	Discharge decision- Cadres involved in discharge decision, Discharge decision- Discharge standard clinical practice	Inpatient/Discharge Care
Nurse	Fall off list? Health education and making awareness about the condition that the patient has. Discharge care does not fall off the list.	Discharge care falls off of list	Inpatient/Discharge Care
Nurse	Likelihood to die: Yes. I have no valid reason for saying that.	Likelihood of post-discharge mortality	Post-discharge Mortality
Nurse	I think enhanced guidelines would improve discharge care. If everyone has access to the guidelines, then a standard of care will be provided. If everyone knows that the guidelines are something very standard that should be followed, then there will be a standard of care at hospitals at every level.	Impact of enhanced guidelines	Guidelines
Nurse	If a patient is needed to return back at the clinic and the patient has not returned, we will make sure that the patient is followed up. But if a patient is in the ward and is being discharged and we don’t know if the patient needs follow up, so we will just recommend that the patient is followed up just to make sure that the patient has everything they need.	Follow-up care criteria	Follow-up Care
Nurse	Not much of the time, but there are a few cases here where children are admitted for malaria or diarrhea and children return to the hospital with the same condition.	Re-admissions after discharge	Re-admissions
Nurse	50% because if a patient goes home with follow up care and it is done, we can make sure that the patient does not return to the same condition, and we will avoid the re-admission to the ward.	Averted re-admissions after discharge	Re-admissions
Nurse	Charts or algorithms: One that I use is the reports from everyone in the ward- from the nurse, the clinician, and the nutritionist.	Other resources and guidelines	Guidelines
Nurse	What could improve? The follow up, the discharge summary. The follow up could also be improved because the follow up continues the patient with the care that they need. The patient does not necessarily get the care that they need but it is very important. The discharge summary is for a patient, when a patient comes back to the hospital with a discharge summary, whoever is working in the clinic is…	Provider described areas for improvement- What can be improved regarding discharge care, Follow-up care quality	Inpatient/Discharge Care Follow-up Care
Nurse	Maybe a patient comes to the hospital with malnutrition, if we see that he patient is doing ok they will need to follow up to make sure that the patient does not return to the same condition that they came to the hospital with.	Follow-up care criteria	Follow-up Care
Nurse	Follow up care ensures that the client is doing ok and that the guardian is well informed, and it ensures that proper care is being given to that child.	Role of discharge and follow-up care in re-admissions	Re-admissions
Nurse	There is a standard protocol- it is usually done by the ones doing the shift, but the reports are given to determine who is being discharged.	Discharge tasks standard cllinical practice	Inpatient/Discharge Care
Nurse	Usually at the ward in the hospital, I am always alone in a shift. So the person who is able to discharge the clients is the one doing ward rounds or the one who is on the shift at night. I will give a report about the clients in the ward during my shift and the CO will discharge them.	Discharge decision- Discharge decision, Discharge decision- Cadres involved in discharge decision	Inpatient/Discharge Care
Nurse	How do you determine which HCW? Especially in the hospital, the CO is in charge of that case, and if the CO is not available the nurse is in charge of that case.	Cadres involved in discharge tasks	Inpatient/Discharge Care
Nurse	That will depend on the condition that the client had. For example if a patient had malnutrition the patient returns to the hospital at most after four weeks.	Follow-up care criteria	Follow-up Care
Nurse	I use the WHO or hospital care for children book just for specific reasons to remind myself about something that I have forgotten. The blue book is very useful any time in the hopsital especially in the pediatric ward. There is supposed to be at least one book in the ward and I can see that it is needed.	WHO/international resoures and guidelines	Guidelines
Nurse	We refer patients to the clinic, when they come that is where they are treated.	Location for receiving follow-up care	Follow-up Care
Nurse	Maybe a patient comes into the ward with a convulsion, and another comes in with hypertension, but the patient is just a walk-in. I also prioritize vital signs, because it is so important for any patient inside the ward. We need to take the measurements because it is likely to change in some patients.	Prioritize inpatient care tasks	Inpatient/Discharge Care
Nurse	When there is an update about management of a certain condition, or updates about certain conditions that have come up recently. For example in the management of certain children, we would use the guidelines for the management, to learn if there are things that you need to do differently or if they have changed.	Kenyan national resources and guidelines	Guidelines
Nurse	We report to the other clinic for follow up and to see why the patient did not finish the immunization. The other clinic is the MCH clinic, which is inside the hospital. The community health worker will take care of that patient, but the nurse will update in the booklet.	Missing immunizations, vitamins, or deworming, Location for getting missing immunizations	Inpatient/Discharge Care
Nurse	For example, when not everybody is available, like when the nutritionist is not available, of course the nurses can provide a little knowledge but not as much as when the nutritionist is available. For example, in the hospital, a nutritionist is not available. So all the personnel are needed to make sure that the patient is going home with all of the information they need, and with more care.	Cadres involved in discharge tasks, Discharge tasks standard cllinical practice, Barriers and facilitating factors- Barriers to discharge care	Inpatient/Discharge Care
Nurse	Non compliance to drugs, less informed about the condition that they are suffering from.	Primary risk-factors for post-discharge mortality	Post-discharge Mortality
Nurse	A task may be high priority because it determines how I am going to respond to that client. Either that client is going to be the one that I am going to attend to or that client is going to be the one i am not going to attend to.	Prioritize inpatient care tasks	Inpatient/Discharge Care
Nurse	Do not provide: that is possible. But all of the coworkers, the nurses, the nutritionists, the Clinician, the medical officer, we work in a team. So you can delegate somebody to help you tend to a patient in the ward.	Cadres involved in discharge tasks, Delegation of discharge tasks, Discharge care falls off of list	Inpatient/Discharge Care
Nurse	The discharge decision can occur not according to standard clinical passage. Number one, when the patients caretaker demands to be discharged against medical advice, we will discharge them. But we give them a medical form to sign saying that they are taking the patient against medical protocol. The parents or the guardian must abscond the patient because in this case the patient cannot abscond al…	Discharge decision- Discharge standard clinical practice, Incomplete discharge tasks, Patient absconds or discharge against medical advice	Inpatient/Discharge Care
Nurse	Number one we need to make sure that we are giving the patients proper information about follow up. Because often we give them the information and they do not come back. Number one is the communication with the child and the caretaker, and number two is the observation of the child in the ward. You find that if you do not have enough communication at discharge, maybe they cannot pay the bills, or…	Provider described areas for improvement- What can be improved regarding discharge care, Barriers and facilitating factors- Barriers to discharge care	Inpatient/Discharge Care
Nurse	We find that some barriers are more significant than others. For example, like poverty is very significant. Many parents are single mothers, they are not working, so that is very significant. And also the family planning. The parents have too many children, they are not working, they are not married, and they cannot afford to take the child to the facility.	Barriers and facilitating factors- Barriers to discharge care	Inpatient/Discharge Care
Nurse	Yes we always check, and that is why before they go they have to go through the book and that must be checked frequently. You see when they come for the immunizations we check them for anything, we send them to the TB clinic, the immunization clinic, and then the parents we send them to the clinic for testing. The patients who do not come back, we use the form to locate them. We have a file on al…	Follow-up care tracking	Follow-up Care
Nurse	We are likely to lose the child with poor follow up care.	Follow-up care quality	Follow-up Care
Nurse	When you want to determine if a task is high or low priority, is you check the consequences. That if the path is not undertaken, whether it can be fatal to the child or not. For example, if we are dealing with a child with a compromised respiratory system, and you don’t clear the airway, the child will die. So that would be a high priority activity. And a low one is if it should be done, but if i…	Prioritize inpatient care tasks	Inpatient/Discharge Care
Nurse	Stockouts? Yes they are there but sometimes we run out before we re-order.	Stock-outs of immunizations, vitamins, or deworming	Inpatient/Discharge Care
Nurse	Absolutely yes. Because the guidelines bring us the standard for how to treat the patient. They should include the admission criteria, the severity of the disease.	Impact of enhanced guidelines	Guidelines
Nurse	Number one, the patient must not come to the facility without the mother child booklet. This booklet contains all of the things they have been given, and the family has a form. Whereby if a child has been found with the immunizations it is documented in the register.	Missing immunizations, vitamins, or deworming	Inpatient/Discharge Care
Nurse	One activity regarding the discharge of a patient is that we work as a team, and then we ensure we provide proper education, nutrition, medication, or immunization, and we teach them about self hygiene. And we also provide information on family planning.	Provider described strengths- What goes well regarding discharge care, Discharge tasks standard cllinical practice	Inpatient/Discharge Care
Nurse	The discharged is determined by the personnel who is available at the time of the ward round, because every progress of the patient is being documented. You come to the facility, you take the the file, and it contains all the patient information, all the care, all the updates, all the medications and all the clinical notes are there. So they make a decision as a team about whether to discharge or…	Cadres involved in discharge tasks, Discharge decision- Cadres involved in discharge decision, Discharge decision- Factors that influence discharge decision	Inpatient/Discharge Care
Nurse	Some of the support we can give children during discharge is the nutrition. You find that if you give proper nutrition there is a reduction in diarrhea and dehydration. And then hygiene the hygiene, we talk about the prevention of disease, like the diarrhea, these are conditions that can be prevented.	Barriers and facilitating factors- Facilitators to discharge care	Inpatient/Discharge Care
Nurse	Community health workers from the particular community the patient comes from, they will do a follow up and make sure that the child goes to the education clinic.	Follow-up care cadre	Follow-up Care
Nurse	Tasks that you can not complete. Washing a patient who is admitted.	Prioritize inpatient care tasks	Inpatient/Discharge Care
Nurse	Keep from providing tasks? Number one the instrument. For example the child would require that you check the airway, and they need oxygen, but you might find that the oxygen is not readily available in the facility. Or the things you use to treat the child are not readily available in the facility	Prioritize inpatient care tasks	Inpatient/Discharge Care
Nurse	Also at discharge we give them the education. The education clinics help the children to adhere to the medications. They have a refresher course or will provide education on the benefits. It is also helps them remind themselves or the importance of the immunizations too.	Discharge tasks standard cllinical practice	Inpatient/Discharge Care
Nurse	I feel that the follow up always goes well, because the information that we give the patient that they need to come back is always short so they don’t forget. And then the support groups so they they can understand the medications, and the importance of the follow up.	Follow-up care quality	Follow-up Care
Nurse	The diarrhea patients, in a period of three months, we can have several patients come back depending on a variety of factors. One is behavior, diarrhea in children, a very common problem is behavior. And it is caused by variation in weather, education, hygiene, and you might find that maybe a patient is given a drug and the side effect causes diarrhea or nausea, so that is when we have the readmi…	Re-admissions after discharge	Re-admissions
Nurse	Number one, we have- lets say maternal conditions that the mother has been admitted somewhere, so the patient was discharged but needs to fo a follow up at the facility, so the patient does not go back, that can lead to the death of the child, if they are not taken care of. And then we have cases like maybe sickle cell, where the patient is supposed to do a follow up monthly and they have still n…	Primary risk-factors for post-discharge mortality	Post-discharge Mortality
Nurse	The nursing officer, the Clinician, the medical officer, the nutritionist, and the pharmacist are involved in discharge.	Cadres involved in discharge tasks	Inpatient/Discharge Care
Nurse	This does not really happen. We work as a team, and that involves both the junior officer and the senior members of the team.	Delegation of discharge tasks	Inpatient/Discharge Care
Nurse	The challenges that the patients can face in getting health care can be beliefs, money, and infrastructure. Some of the parents will not bring the patients to the hospital because they do not believe that they should be given remedies or ingestibles. You find that in rural areas the financial status of the parent or the child is down, but they cannot be able to walk a longer distance. So the pare…	Barriers and facilitating factors- Barriers to discharge care	Inpatient/Discharge Care
Nurse	When a decision is made, there must be a medical officer who looks at all the patients in the ward. The medical officer has completed the ward rounds with the nutritional officer and the Clinician. They make the decision together.	Discharge decision- Cadres involved in discharge decision, Discharge decision- Discharge standard clinical practice, Discharge decision- Discharge decision	Inpatient/Discharge Care
Nurse	I haven’t experienced that scenario, there is no single time when you need to delegate.	Delegation of discharge tasks	Inpatient/Discharge Care
Nurse	When we do the follow up, we link them with the community health worker, we have their forms, we have the documentation for discharge from the facility, and we also link them to support groups. These are within the facility. We have facility- based community health workers who are posted in the facility. And they see the children in the homes by doing visiting, or they call them on the phone, and…	Follow-up care criteria, Follow-up care tracking	Follow-up Care
Nurse	So according to the blue WHO, we use the file, the file for the patient, we use the other files in this booklet, and we have the nutrition guidelines, and the clinical notes for the discharge.	WHO/international resoures and guidelines	Guidelines
Nurse	I think many people do underrate the rate of post discharge mortality because of the time and then because of knowledge in terms of the importance of follow ups, and an assumption that the groups that are supposed to do follow ups would do their duty.	Underestimation of post-discharge mortality	Post-discharge Mortality
Nurse	The patient was discharged, but maybe the patient failed with the information that they were giving about hygiene, about nutrition, about drugs so when the patient comes back for follow up we check on the condition the patient came with, and do a lab return, and then we check on the weight.	Re-admissions after discharge	Re-admissions
Nurse	We discharge them, but through the MCH for the immunizations.	Missing immunizations, vitamins, or deworming, Location for getting missing immunizations	Inpatient/Discharge Care
Nurse	The nursing officer makes the decision because the nursing officer sees all of the patients. So he or she will see the change and recommend the discharge.	Discharge decision- Cadres involved in discharge decision	Inpatient/Discharge Care
Nurse	We use the WHO, because this is the pediatric notes, and the follow up resistance, and whether there are antigens administered, it also addresses the immunizations.	WHO/international resoures and guidelines	Guidelines
Nurse	I think the information on post discharge mortality is not there. We need training, we need to be quick with the information, and the resources about the post discharge mortality rates so that we don't assume nd we don't ignore them.	Provider described areas for improvement- What can be improved regarding discharge care, Underestimation of post-discharge mortality	Inpatient/Discharge Care Post-discharge Mortality
Nurse	The decision is based on the prognosis. Sometimes it is based on the equipment or materials available, in which case we refer to a different facility that is superior to the one we have.	Discharge decision- Factors that influence discharge decision	Inpatient/Discharge Care
Nurse	I think if there is proper follow up care and the mother adheres to the information then we can reduce 80 to 95% of these cases.	Averted re-admissions after discharge	Re-admissions
Nurse	We for instance we would use the IMCI for malaria, when there is pneumonia, that is when we use the IMCI guidelines. Anemia, pneumonia, or if the patient doesn’t eat. The IMCI is helpful for treatment at home. Many of the patients can be helped when they have diarrhea at home, and they can be treated without involving admission. And when they are admitted, we tell the mother when this happens a s…	IMCI resoures and guidelines	Guidelines
Nurse	I prioritize depending on the patient, the weight of the patient, especially with children, and if the condition has been stabilized for past patients.	Prioritize inpatient care tasks	Inpatient/Discharge Care
Nurse	A task is high priority of the patient is compromised. Things that can be done that is not done can lead to the death of a pediatric child or complications for a pediatric child.	Prioritize inpatient care tasks	Inpatient/Discharge Care
Nurse	We prioritize the discharge of a pediatric child based on the prognosis. If the patient is good, you can send the patient on oral medication. Also the condition that the patient came to the facility. You need to look at the weight of the child when the child was admitted, and the ideal weight of the child.	Discharge decision- Factors that influence discharge decision, Prioritize discharge care tasks	Inpatient/Discharge Care
Nurse	We use the Kenyan guidelines to determine the medication of the patient depending on the severity of the disease. And the correct dosage of the drug.	Kenyan national resources and guidelines	Guidelines
Nurse	I think the Kenyan guidelines and the international guidelines are standardized.	Kenyan national resources and guidelines, WHO/international resoures and guidelines	Guidelines
Clinician	And for discharge, you may be the one who is discharging the patient, but the person who is giving the medication, the person who is giving the counseling, may not necessarily be you, but most of the time we will do the bedside counseling.	Cadres involved in discharge tasks, Discharge tasks standard cllinical practice	Inpatient/Discharge Care
Clinician	Yes, but sometimes you will find it delegated to someone else to finish. Most of the time you will find you are working and you have administrative activity or something to take care of, then again you are also supposed to take care of patients in the ward, so sometimes you will delegate for someone else to do that.	Discharge care falls off of list, Delegation of discharge tasks	Inpatient/Discharge Care
Clinician	Most of the time the discharge decision is after monitoring the patient from admission, clinically the symptoms have gone away. For example for a patient with malaria, you are able to do follow up tests, and you realize that the patient is cleared from the system, or if it is a patient who was not able to take oral medications and is stabilized. Or if you wanted the patient to be on IV medication…	Discharge decision- Factors that influence discharge decision	Inpatient/Discharge Care
Clinician	We have a department on the facility that deals with community strategy- if you have a patient who is from the facility and they absconded, or they left against medical advice, we have community health workers who we give their links and follow up. If you are able to check the patient, most of the time they come back or we call them. But when we link them they usually come back or the community h…	Patient absconds or discharge against medical advice	Inpatient/Discharge Care
Clinician	Not quite often, because most of the time we have someone. But sometimes maybe once in two weeks, but not quite often. I can’t actually quantify but it is not something that happens regularly.	Delegation of discharge tasks	Inpatient/Discharge Care
Clinician	The discharge package is counseling, follow up, and immunization and any other immunizations, we have nutritional assessment, and something i have talked about is basically nutrition, the drugs they have been discharged with, the possible side effects of the drug, or in the case of recurrence of any other symptoms they are advised to come back. And they are also given medication and a return date…	Discharge tasks standard cllinical practice	Inpatient/Discharge Care
Clinician	The way our ward is set up, the maternal and child clinic is not very close to the ward, so they are referred for any immunization or anything we don’t have in the department, but sometimes they caretakers don’t take the advice, they don’t go for these things in the other department.	Incomplete discharge tasks	Inpatient/Discharge Care
Clinician	Now, we have the nutritionist doing rounds most of the time but if a child is discharged over the weekend we don’t have someone doing that. We don't have someone doing deworming, we don't have someone doing immunization, and we don’t have someone doing the Vitamin A supplementation. So the ideal one would be if we had people doing ward rounds, if a child is due for immunization, they should get i…	Missing immunizations, vitamins, or deworming	Inpatient/Discharge Care
Clinician	The patient on saturdays and sundays will not get the immunization if they are admitted on friday and discharged over the weekend. The MCH only runs from monday to Friday. They definitely will miss out on that. Or sometimes those who are discharged and somebody does not follow them up.	Missing immunizations, vitamins, or deworming	Inpatient/Discharge Care
Clinician	We have quite good teamwork beause we have been able to reduce the number of readmissions and mortalities, because if it is only a one man show, we cannot do a good job taking care of the patient. And you aslo have like I said guidelines for some of these conditions that you can refer to when a patient is due for discharge from a particular condition	Provider described strengths- What goes well regarding discharge care	Inpatient/Discharge Care
Clinician	From the IMCI guidelines the current one we have is from 2018. The only times it is asking for lab investigations is for HIV and for malaria. So for the other ones it is using clinical judgment, and managing, so in bigger facilities like a facility that has a lab where you are able to do any other physical examinations, it is set in a way that it is specifically for resource constrained levels. S…	IMCI resoures and guidelines	Guidelines
Clinician	We don’t use it a lot. I think we only have one copy for the whole facility. To be honest I only just remembered it because I took it from some office last week. I only found it a week ago. Maybe we will use it more now.	Kenyan national resources and guidelines	Guidelines
Clinician	I think I have mentioned most of them on discharging the patient, unless you give me an example…	Other resources and guidelines	Guidelines
Clinician	Sometimes they are not involved in the patient care, and by this I mean sometimes clinicians will just come to the ward and decide amongst themselves what they want to do for the patient, and after that the mother or the father has not been told what has been done. Sometimes we don’t involve them one on one- you might have a lot of work to do. Sometimes they are not involved. So they don’t become…	Barriers and facilitating factors- Barriers to discharge care	Inpatient/Discharge Care
Clinician	Immunizations are quite a big challenge, because they may be told to get it once they are in the ward, but some of them won’t remember to come back as much as they get reminders, then the access to deworming some of them may only come once. They will come one time but forget the routine ones. The majority is the aspect of not coming back for immunizations.	Missing immunizations, vitamins, or deworming	Inpatient/Discharge Care
Clinician	I think that is one of the gaps that we have- we have not had a follow up tracker. I think now that you mention it we need to get one. But we don’t have a specific tracker for patients. Although in the patient file there is a column for comments, but we have not been doing that.	Follow-up care tracking	Follow-up Care
Clinician	We have conditions that we have a protocol of using antibiotics for at least one week before the patient is discharged, or using antibiotics for at least ten days before the patient is discharged, and other aspects- any social issue apart from the medical issue, you would not want to discharge them home before you sort out what social issue they have. Like for some patients as much as they would …	Discharge decision- Factors that influence discharge decision	Inpatient/Discharge Care
Clinician	Something that I feel has been a challenge is that there is really a lot that we need to do that has not been done, and you know when sometimes you sit down and somebody else is making you feel like you are not doing enough and there is a lot that can be done. I just want to thank you because it is a wake up call. It makes me feel like we really need to do more to reduce the mortality.	Any additional information	Inpatient/Discharge Care
Clinician	Yes, we have not had any issues pertaining to discharge from a junior Clinician. What we have had is if maybe the discharge is not done well, we have had about 3 cases of readmission in the past two months because of a discharge that has not been done appropriately, but two of them or because the relative demanded to go home so the junior staff had to relieve them. They let the patient go home wh…	Delegation of discharge tasks, Role of discharge and follow-up care in re-admissions	Inpatient/Discharge Care
Clinician	The national guidelines we have don’t have an aspect of discharge, but what it has is the condition, what to expect for the progress, and what the patient should be discharged home for. It just says that before the patient is discharged we should check the nutritional status of the patient, check that the patient has gone home on drugs, and make sure the patient has gotten therapeutic for pneumon…	Kenyan national resources and guidelines	Guidelines
Clinician	Every patient they deserve medication because even though the treatment course is finished, they will go home maybe with just a supplement that they needed. If they have completed the antibiotic course, there is no need. But the medication will be a priority, then the dosage and then when they should come back. But that will be done after you have assisted the patient by stabilizing the patient, …	Prioritize discharge care tasks	Inpatient/Discharge Care
Clinician	It does have a negative impact on the discharge package because we should be checking on the child’s booklet for immunizations. Sometimes someone will overlook sometimes. But most of the conditions we are immunizing against are some of the killer diseases, so if someone misses out on the immunization they are not safe.	Missing immunizations, vitamins, or deworming	Inpatient/Discharge Care
Clinician	We are not doing very well right, now, one being because we have not been able to track patients, then we have not had someone allocated to following up with patients. And then I think there are clinical knowledge gaps for some few clinicians on what should be done and when. And I think that is something we will work on. That is why we need people who are just pediatric oriented.	Follow-up care quality	Follow-up Care
Clinician	Better discharge care will minimize readmission. We need these patients to come back at the right time for follow-up, we have these patients followed up on whether they have completed their medication courses or not, on whether they need more services, so yes it will reduce readmission.	Role of discharge and follow-up care in re-admissions	Follow-up Care
Clinician	In the ward, there are times when we have medical students around and we have health talks in the ward, then the caregivers are taken through the importance of discharge, and why they should be involved, and what is needed. And in our facility we also have weekly team meetings where we talk about different conditions affecting different cohorts, like recently we had one on IMCI. And then once we …	Barriers and facilitating factors- Facilitators to discharge care	Inpatient/Discharge Care
Clinician	Availing the staffing, because right now in terms of staffing, we don't have enough, but improving on staffing we will have the ratio of doctors to patients that we need. So say we had clinicians specifically assigned to the pediatric ward, we are going to achieve better care, we have a nutritionist assigned to the pediatric ward, then we will not have issues	Provider described areas for improvement- What can be improved regarding discharge care	Inpatient/Discharge Care
Clinician	In some cases, like you mentioned the case of junior staff instead of senior staff, in those cases where you do not have the senior staff around, then there is a possibility of having discharged that are not complete, or discharging a patient that is not due for discharge.	Barriers and facilitating factors- Barriers to discharge care	Inpatient/Discharge Care
Clinician	Most of the time before we discharge the patient we will check for disability, in terms of maybe laboratory results, a clinical investigation, if they are able to tolerate the medication, or we will see for the danger signs if they are able to take the medication orally at home, then we will discharge them, and will discharge after monitoring them, and we will give them take-home medication, and …	Discharge tasks standard cllinical practice, Discharge decision- Factors that influence discharge decision	Inpatient/Discharge Care
Clinician	Sometimes we have cases when as a clinician you prescribe as a part of a discharge a drug, and the drug is not a part of the facility, and you write a prescription for the drug to be bought, and sometimes the patients are not able to buy them, and then you end up having the patient coming back with a refill of the same or a recurrence, or you find that the patient comes back because they were not…	Incomplete discharge tasks	Inpatient/Discharge Care
Clinician	In terms of resources if you tell them to buy a medication and they cannot afford it, it becomes a barrier for those that are not able to buy. And then also they don’t know the necessity of having their children immunized, getting dewormed, getting the vitamin A supplementation, or maybe they don’t even see the necessity of having their child stay instead of getting discharged.	Barriers and facilitating factors- Barriers to discharge care	Inpatient/Discharge Care
Clinician	No. We do not have issues with immunizations, we have not had stock-outs. But currently as I speak we don't have albendazol. So we need that, but for immunization it is not an issue.	Stock-outs of immunizations, vitamins, or deworming	Inpatient/Discharge Care
Clinician	It is a shared task, because like in the ward we have doctors, we have Clinicians, we have nurses, we have nutritionists, so every patient has their special needs. So sometimes maybe if you have done the clinical aspects but maybe they need physical therapy, they need any other service, then you need that patient to stabilize. But most of the time it is a multidisciplinary task.	Discharge decision- Cadres involved in discharge decision, Discharge decision- Discharge decision	Inpatient/Discharge Care
Clinician	In our center it is very rare that a nurse would discharge a patient without the consent of the medical officer or the Clinician. Maybe they can give a citation that the patient is due for discharge but they won’t discharge patients on their own.	Discharge decision- Discharge standard clinical practice	Inpatient/Discharge Care
Clinician	For treating management, and treating the priority signs. Before that patient gets to the ward, the patients are able to prioritize the patient, then in management it also has a guide, it raises a lot especially with how to manage medication. Yes. Not much is missing- the current one is better.	Pediatric Protocol	Guidelines
Clinician	Other charges, I’d say that inadequate commodities or resources, sometimes we have inadequate diagnostic activities. When you wish to do more than one test for a patient, but you end up not having all the resources.	Barriers and facilitating factors- Barriers to discharge care	Inpatient/Discharge Care
Clinician	We have nutritionists who will go to the ward to see the children. So like for the instance of vitamin A, most of the time there are conditions where you will give vitamin A as a part of the treatment package or the discharge package. So if they are given supplementation, they will be rescheduled for another supplementation in 6 months.	Location for getting missing vitamins, Missing immunizations, vitamins, or deworming	Inpatient/Discharge Care
Clinician	In terms of medication, especially the package of medications, giving out medications, that one works very well, and the nutritional follow up from the ward. We have a very active team that works on nutrition.	Provider described strengths- What goes well regarding discharge care	Inpatient/Discharge Care
Clinician	Sometimes the lack of information between the medical caregiver and the patient caretaker.	Barriers and facilitating factors- Barriers to discharge care	Inpatient/Discharge Care
Clinician	We are not able to get data so we don’t have exact data, but maybe if the diagnosis was wrong, or maybe lack of completion of treatment course, or even complications of the same illness.	Primary risk-factors for post-discharge mortality	Post-discharge Mortality
Clinician	Sometimes there is a lack of capacity building, especially an aspect like IMCI- not all of our staff are trained on IMCI in the sub-county. So you find IMCI activities not moving very well.	Barriers and facilitating factors- Barriers to discharge care	Inpatient/Discharge Care
Clinician	No in our center it is either the medical officer or the Clinician.	Discharge decision- Discharge decision	Inpatient/Discharge Care
Clinician	For follow up, we will refer them for the care they need. For example if there is a child who has malnutrition we will refer them to the nutritional clinic. If it is a child who is HIV exposed, we will refer them to the special HIV clinic. If it is a child who needs deworming, we will refer to MCH, so we just have various departments in the hospital. Depending on what the child has.	Location for receiving follow-up care	Inpatient/Discharge Care
Clinician	In our facility, we have days that are set for maybe a ward round, and we have a medical officer in the ward on a daily basis. When he is not there, there is a Clinician who will do things in the ward. But all they can do is they can give the decision to discharge the patient and hand off the information to a junior clinician to do that. But the decision is made by a medical officer or a Clinicia…	Cadres involved in discharge tasks, Discharge tasks standard cllinical practice	Inpatient/Discharge Care
Clinician	Where we work we have protocols, we have guidelines that will determine for every condition, how you will take care of every condition and how you will decide that the patient is stable, and then how you will discharge them home.	Discharge decision- Factors that influence discharge decision	Inpatient/Discharge Care
Clinician	I know the blue book, I have one. Yes we use them from admission. And we use it a lot as a reference in the ward. If you have a patient with a condition that you don't understand well, it is very useful. We use it especially for pneumonia, diarrhea, malnutrition.	WHO/international resoures and guidelines	Guidelines
Clinician	I think we just lack the ability to follow up with patients after discharge, so we are not able to tell. If we are able to follow up with patients it will be easier to say how many are well after discharge.	Primary risk-factors for post-discharge mortality	Post-discharge Mortality
Clinician	I’m not able to access the data now, but it is not a big number. About two months, I think we’ve had about 3 or 4. But I don’t have an exact figure, but it’s not a big number.	Re-admissions after discharge	Re-admissions
Clinician	Follow up, like when to return to the hospital, isn’t quite there. it is one of the best books but it doesn’t have the follow up guidelines for when the child comes back. If they go home they should come back after how many days.	WHO/international resoures and guidelines	Guidelines
Clinician	At times, yes. Especially if the guidelines are not followed yes it will add to the probability of mortality. If maybe an incorrect drug is given, or incorrect instructions are given, you are likely to lose the patient.	Likelihood of post-discharge mortality	Inpatient/Discharge Care
Clinician	We use it a lot, especially for children who are coughing, children with fever, children with diarrhea. yes we use it a lot. In terms of how to classify, it is quite a lot about how to classify, and how to manage them and when to refer to a higher center. And even when to discharge	IMCI resoures and guidelines	Guidelines
Nurse	Not necessarily but for some conditions, we can get maybe discharges by a doctor or a nursing officer or a Clinician. In that case we work together as medical staff to assist the discharge. Later we can discuss, as nurses, how to handle it.	Discharge decision- Cadres involved in discharge decision, Discharge decision- Discharge decision	Inpatient/Discharge Care
Nurse	Normally it happens, we do have patient who want to go home and the medical condition of the patient does not allow us as the qualified staff to discharge that patient so in that case we will talk to them to give medical advice so if they leave it is against medical advice if it is allowed.	Incomplete discharge tasks, Patient absconds or discharge against medical advice	Inpatient/Discharge Care
Nurse	Also, lack of medication. For example you have a patient who was continuing with intravenous drugs and if you want to discharge a patient it will cause them to change the medication to oral medication and the caretaker of the patient doesn’t have enough money to pay for the drugs you want to send the patient home with, the caretaker will not be able to give enough drugs. In that case full treatme…	Barriers and facilitating factors- Barriers to discharge care	Inpatient/Discharge Care
Nurse	We normally have health education because in our facility normally our highest percentage of admissions is diarrhea so we normally have discussion for health education concerning hygiene, mothers hygiene when they’re handling their babies so we normally cover health education they also provide medication during discharge.	Provider described strengths- What goes well regarding discharge care	Inpatient/Discharge Care
Nurse	The flexibility of the patient, the understanding of the availability of the caretaker. And also the cooperation of the caretaker.	Barriers and facilitating factors- Facilitators to discharge care	Inpatient/Discharge Care
Nurse	The medication the nurse can counsel on how to use a certain drug that is not available at our facility and in that case the mother has to purchase the drugs outside and this could be a mother who cannot afford that drug so if we have enough medication in the facility that can also help mothers a lot. Also, lack of enough doctors in the facility. Maybe there is one doctor in a day and the doctor …	Provider described areas for improvement- What can be improved regarding discharge care	Inpatient/Discharge Care
Nurse	First we look at the condition of the patient, if they are stable enough they can feed on their own we can discharge the patient on oral medication. We look at the condition of the baby and the caretaker to see if they are capable of managing the patient at home we can consider that at discharge depending on the condition of the child.	Prioritize inpatient care tasks	Inpatient/Discharge Care
Nurse	We normally follow them after discharges and take their contact and then give a phone call concerning the health of the patient to find out their welfare.	Follow-up care tracking	Follow-up Care
Nurse	In my opinion, I think we should give mothers education about the importance of giving immunizations so with this awareness it will make them understand the need to have their child immunized.	Missing immunizations, vitamins, or deworming	Inpatient/Discharge Care
Nurse	To me I do but it’s not 100%. Obviously we have some challenges	Follow-up care quality	Follow-up Care
Nurse	No the junior cannot discharge a patient because normally they discharge under a qualified staff (the medical officer, the Clinician).	Delegation of discharge tasks	Inpatient/Discharge Care
Nurse	Yes, if we are not able to complete the discharge we can also consult with the medical officer or Clinician then we will come up with a way to manage the discharge.	Discharge care falls off of list	Inpatient/Discharge Care
Nurse	Yes, there are normally one medical officer that is covering during the evening and the morning and some are doing surgeries in other parts of the hospital in that case the Clinician can also discharge the patient.	Discharge decision- Discharge standard clinical practice	Inpatient/Discharge Care
Nurse	Normally it is not possible, we normally have the immunization medication. It’s rare. Since I’ve been in the facility I’ve never seen missing immunizations in the MCH.	Missing immunizations, vitamins, or deworming	Inpatient/Discharge Care
Nurse	The challenges they face is financial issues, maybe we want to discharge a patient and the patient doesn’t have enough money to foot the bill. Another thing is maybe the person who attend them at the right time because they have to wait for the doctor to make their discharge or someone in charge maybe the Clinician if the patient wants to go home at 7am and at that time there’s no CO around or th…	Barriers and facilitating factors- Barriers to discharge care	Inpatient/Discharge Care
Nurse	We normally give them. There is a case where there is maybe discharged then after a month they come back to the facility to get the deworming.	Missing immunizations, vitamins, or deworming	Inpatient/Discharge Care
Nurse	Not really and in our facility there is no way they can be discharged if someone is not a medical practitioner or a medic.	Delegation of discharge tasks	Inpatient/Discharge Care
Nurse	We use the WHO pocketbook when discharging patients and manage the patients according to the recommendations of WHO. We use it when we are prescribing medication. I don’t think there’s something missing.	WHO/international resoures and guidelines	Guidelines
Nurse	The medical officer.	Discharge decision- Cadres involved in discharge decision	Inpatient/Discharge Care
Nurse	First there’s the condition of the child, another thing is the financial status of the mother sometimes we discharge a baby and the mother is not able to afford the medication at home.	Discharge decision- Factors that influence discharge decision	Inpatient/Discharge Care
Nurse	When we are managing a patient with diarrhea. Not sure what is missing from the guidelines.	IMCI resoures and guidelines	Guidelines
Nurse	When we have to give health education concerning the health of the baby and also when we want to teach the mother things and factors on if she can manage the child at home or can prevent causes of other diseases and how to give medication to the baby. Nothing is missing.	Kenyan national resources and guidelines	Guidelines
Nurse	Yes, if you want to know about a condition or how to manage the baby. I don’t think there’s something missing.	Pediatric Protocol	Guidelines
Nurse	Yes, the reason I say this is to know how to manage the baby and the proper way to manage the patient at home. How we can improve our discharge procedures.	Impact of enhanced guidelines	Inpatient/Discharge Care
Clinician	Deworming is done on the ward; refer the patient for MCH department (escorting them to the clinic) for them to get Vitamin A, deworming and other vaccinations. This clinic is located somewhere else on the hospital premises.	Missing immunizations, vitamins, or deworming, Location for getting missing immunizations, Location for getting deworming medication, Location for getting missing vitamins	Inpatient/Discharge Care
Clinician	Inaccessibility of medication; affordability of drugs occurs “quite a number of times”	Barriers and facilitating factors- Barriers to discharge care	Inpatient/Discharge Care
Clinician	Health education and health talks, and medication (although it depends on availability of drugs); immunizations; nutritional department is always available.	Provider described strengths- What goes well regarding discharge care	Inpatient/Discharge Care
Clinician	1- Poor packaging of follow up care for immunizations 2- Child doesn’t receive treatment for take home so child gets sicker at home 3- Underlying conditions 4- Stigmatization against HIV+ patients and malnourished children/adults	Primary risk-factors for post-discharge mortality	Post-discharge Mortality
Clinician	Medical officer must always be present. In the absence of a medical officer, the Clinician can decide if the patient can go home, depending on the progress and which medications to take to take home.	Discharge decision- Discharge decision	Inpatient/Discharge Care
Clinician	We should improve on qualified staff for each dept.; gov can help us have a constant supply of medication	Provider described areas for improvement- What can be improved regarding discharge care	Inpatient/Discharge Care
Clinician	Underestimation due to child was taken to the hospital and got treatment and received information to take treatment and child in the community did not.	Underestimation of post-discharge mortality	Post-discharge Mortality
Clinician	Child is ready to go home; discharge on parent’s decision against medical advice.	Discharge decision- Factors that influence discharge decision, Patient absconds or discharge against medical advice	Inpatient/Discharge Care
Clinician	Standard clinical practice is to review the patient’s signs. If the child is stable	Discharge decision- Discharge standard clinical practice	Inpatient/Discharge Care
Clinician	Yes related to discharge and follow up care.	Likelihood of post-discharge mortality	Post-discharge Mortality
Clinician	No copies of the blue book available.	WHO/international resoures and guidelines	Guidelines
Clinician	Yes they would improve pediatric care- people train under different circumstances but the guidelines provided standard guidelines. Need enhanced guidelines on Vitamin A	Impact of enhanced guidelines	Guidelines
Clinician	Malnutrition (4 cases) due to lapse in community linkage.	Re-admissions after discharge	Re-admissions
Clinician	We don’t have any that is mounted on the walls; distribute hcws with the national protocol.	Other resources and guidelines	Guidelines
Clinician	First of all I’ve got to review the patient on improvement, then depending on the complex of that particular day. I would prioritize test if there are any, and change treatment if necessary. Take a brief history.	Prioritize inpatient care tasks	Inpatient/Discharge Care
Clinician	Follow-up care is based on the underlying medical conditions for admission.	Follow-up care criteria	Follow-up Care
Clinician	We are not in possession of the blue book- I’ve never seen the book; mostly use the IMCI guidelines, nutritional guidelines, and national guidelines.	WHO/international resoures and guidelines	Guidelines
Clinician	Standard protocol should be the senior person on the ward. In many rural facilities they are not up to standard procedures because there’s only 1 medical officer on the ward.	Discharge tasks standard cllinical practice	Inpatient/Discharge Care
Clinician	Prioritize health education as we counsel the mother 2-4 days prior to discharge so the mother can have enough information about discharge. Then prescribing medication and giving a follow up date. To me its very important that most mothers don’t have prior education about these illnesses—so they lack information.	Prioritize discharge care tasks	Inpatient/Discharge Care
Clinician	IMCI guidelines- pneumonia, diahrrea, dehydration.	IMCI resoures and guidelines	Guidelines
Clinician	National guidelines- malnutrition	Kenyan national resources and guidelines	Guidelines
Clinician	IMCI guidelines not useful for malaria management, but other protocols have been developed.	IMCI resoures and guidelines	Guidelines
Clinician	Physiotherapy department, nutritional department, nursing departments.	Discharge decision- Cadres involved in discharge decision	Inpatient/Discharge Care
Clinician	National guidelines not useful for giving clear picture at what is supposed to be done at each stage.	Kenyan national resources and guidelines	Guidelines
Nurse	The discharge decision is by the medical officer, or the Clinician can step in if the medical officer is not there. I think, the problem is the medical officer or the Clinician they have to make the discharge decision, and the other thing is explaining the medication to the client, and a lot of these things end up being done by a nurse.	Discharge decision- Discharge decision, Discharge decision- Discharge standard clinical practice, Discharge decision- Cadres involved in discharge decision	Inpatient/Discharge Care
Nurse	With discharge care, I think it is around 50%. It is not that well- mostly, nowadays, because of the medical officer doing discharge, there is no one going to the ward to check on them. So there is nobody to facilitate their home discharge. The nurse is not the person who is supposed to be, to determine. So the patient is supposed to be discharged but no one is there. So nowadays it is about 60%,…	Provider described areas for improvement- What can be improved regarding discharge care, Barriers and facilitating factors- Barriers to discharge care	Inpatient/Discharge Care
Nurse	Not often. At times they are not being followed up. It is a challenge. We don’t really track follow up for patients who are being followed up at a different location. Our hospital is in the county, but there are many other clinics that we refer to. The cost for travel can be too much to follow up at the hospital.	Follow-up care tracking	Follow-up Care
Nurse	Kenyan National- All the time. We use them- the IMCI, the WHO, and the Kenyan National all the time, especially with the babies. I think according to me, nothing is missing so far.	Kenyan national resources and guidelines	Guidelines
Nurse	Pediatric protocol- we also use that one. We use it for management of conditions. In our ward there is just one, and it is not enough. We need it for management.	Pediatric Protocol	Guidelines
Nurse	Yeah it is very important.	Follow-up care quality	Follow-up Care
Nurse	I think most of them miss follow up after discharge, and some of them just go to the same exposure, like malaria you give them the medication but they don’t use their meds as well at home. They will play around the bushes, do all the same things that put them at risk.	Role of discharge and follow-up care in re-admissions	Inpatient/Discharge Care
Nurse	Sometimes the clients came, and they are very sick, and the parents or the caretaker they want to go, so when they report they have to leave we have to let them go even if they are not stable enough. And sometimes there is little improvement in the ward, but there is a lot of admission. So when there is so much admission, we need to discharge people home so the others can come and occupy their be…	Discharge decision- Factors that influence discharge decision, Patient absconds or discharge against medical advice	Inpatient/Discharge Care
Nurse	[Interventions that would improve follow-up] The finances are difficult, if we had the finances there we would be able to improve follow up, because the clients would be able to get to the hospital. Also, the clients have to be well documented.	Follow-up care quality	Follow-up Care
Nurse	For this, it is well. For the kids, when they come, in relation to their health they get all their immunization, they deworm, all the vitamins, everything- they get it all. For immunization, it has no issue.	Missing immunizations, vitamins, or deworming	Inpatient/Discharge Care
Nurse	Yes, it would improve. Because of the dynamic in education and in the management of the condition of the client, there are so many other things that our ward can do to take care of the clients. If they improve, they improve the health of the overall client.	Impact of enhanced guidelines	Guidelines
Nurse	They are used most of the time, but sometimes the clients are not being followed up at home.	Follow-up care quality	Follow-up Care
Nurse	For discharge, it depends on the client's condition. When a client comes in, with the medication, once they improve, they are being discharged. So if they need more medication, the discharge is postponed. That is our discharge care process.	Prioritize discharge care tasks, Discharge decision- Factors that influence discharge decision	Inpatient/Discharge Care
Nurse	One is the inadequacy of the staff, especially the Clinicians, and some are adequate but now there are other times when nobody is going to the ward, and they are supposed to go and check on the clients, and nobody is there. So there is the inadequacy of the Clinicians and two, is the- sometimes they are not very adequate, they are not there at all. So we have to find somebody to come on that ward.	Provider described areas for improvement- What can be improved regarding discharge care	Inpatient/Discharge Care
Nurse	Think they do it well, but you know it is a complicated adjustment for that senior clinician, it is just they are so busy they do not have time. So I believe they have a good process and they do it wel	Delegation of discharge tasks	Inpatient/Discharge Care
Nurse	Yeah sometimes for the vitamin A, there is a stock out, in the community and in the hospital. They are out of stock when they need to get them. We give the child a hospital or a clinic they go to, to get the medication they need to receive, or the deworm, or the vitamin A, and in the book, they will see that they need vitamin A at the next clinic but they need it still because it was out of stock.	Stock-outs of immunizations, vitamins, or deworming	Inpatient/Discharge Care
Nurse	Yes. Because follow up means there is a continual medical education to them, and maybe when you go there you find out how they are doing. When you find the risk factors where they live you can help them, and encourage them coming back to the clinic for follow up care.	Role of discharge and follow-up care in re-admissions	Re-admissions
Nurse	The other is the documentation about the client.	Other resources and guidelines	Guidelines
Nurse	Normally the senior is being summoned, and they are asked to come back to help.	Delegation of discharge tasks	Inpatient/Discharge Care
Nurse	Yeah, the condition, we prioritize based on the client's condition. Because some conditions they take longer. It is the clients condition and the age, and how they have improved. Those are the areas where we prioritize.	Prioritize discharge care tasks	Inpatient/Discharge Care
Nurse	When a patient wants to be discharged against medical advisory, they get allowed but they have to tell all their clinicians. They have to tell them they want to go home. They are done, because the client is not allowed to leave the ward without the discharge. The discharge is sometimes not written	Patient absconds or discharge against medical advice	Inpatient/Discharge Care
Nurse	The medical officer they have their round, the Clinicians also have their round.	Any additional information	Inpatient/Discharge Care
Nurse	Yes. This happens most of the time. 50% of the time.	Delegation of discharge tasks	Inpatient/Discharge Care
Nurse	On a rare occasion. It is a rare thing to find, it is very rare. Most of the time, almost all of the time they have their summary, they have it all. About 20%	Incomplete discharge tasks	Inpatient/Discharge Care
Nurse	Yes, we use. In administering drugs, all of the time.	WHO/international resoures and guidelines	Guidelines
Nurse	There are so many. They have so many. Like 63% within a month. [thought this question was re: discharge]	Re-admissions after discharge	Re-admissions
Nurse	Okay, we have the financial plans, and the village health workers who also follow clients home, when we need home follow up.	Follow-up care cadre, Follow-up care criteria	Follow-up Care
Nurse	Readmission is about 20 to 25%. Yeah.	Re-admissions after discharge	Re-admissions
Nurse	Inadequate resources like medicine.	Primary risk-factors for post-discharge mortality	Post-discharge Mortality
Nurse	What is missing- at times the clinician is there to facilitate the discharge home, but the client is being misguided about the medication to take home. Sometimes you prescribe for them to go and buy, and then you find out they were not bought.	Provider described areas for improvement- What can be improved regarding discharge care	Inpatient/Discharge Care
Nurse	Normally we refer to the nearest hospital to where they are, depending on their conditions. Depending on the conditions of the client we might ask them to come back.	Location for receiving follow-up care	Inpatient/Discharge Care
Nurse	The guideline should have information about how to discharge if the medical officer is not there. That is what is missing from the guidelines.	WHO/international resoures and guidelines	Guidelines
Nurse	Consultants and medical officers handle follow up care	Discharge decision- Cadres involved in discharge decision	Inpatient/Discharge Care
Nurse	Yes, we use immediately from admission. We use it for confirmation that the right drug is being given, how it is supposed to be given, and especially with kids it is very important to give the right dosage. So the IMCI has information on the right medication. So far, I have not seen anything missing. There is nothing missing for me. It is covered for almost everything.	IMCI resoures and guidelines	Guidelines
Clinician	Another thing that influences the discharge is the population on the ward. We find that there is a huge population then children end up sharing beds which is not healthy so these are factors that influence us to discharge the ones that are stable and leave those who have more serious infections.	Discharge decision- Factors that influence discharge decision	Inpatient/Discharge Care
Clinician	At times we give them the responsibility to follow up with the patient. in such cases the junior CO do give discharges as long as the patient he or she was monitoring is well enough. [incorrect discharge] You’ll find that after two or three days they come back. In such cases you’ll find they are back again in the ward if done incorrectly. Due to lack of medications that the caretakers should have…	Delegation of discharge tasks	Inpatient/Discharge Care
Clinician	We find that people are busy working on other tasks so its not easy to go back and do it after being left hanging. We do it but due to population increase at time we rush and it may be passed on without looking at them.	Discharge care falls off of list	Inpatient/Discharge Care
Clinician	It’s difficult to avoid because they have crisis. We try to manage it but still we manage them, they go, and it reoccurs. For the chronic cases it’s difficult to avoid readmission.	Averted re-admissions after discharge	Inpatient/Discharge Care
Clinician	Actually the discharge isn’t being done by only one person. We discuss the condition of the child and then discuss during the ward round as a team and reach a conclusion that the child is now stable and can be discharged.	Discharge decision- Cadres involved in discharge decision	Inpatient/Discharge Care
Clinician	Our clients attend the immunization, we don’t tell them to come back tomorrow. We try our best and I’m proud of that. And for the malnourished children, we do take good care of them by giving them the F100 until they get in a good position then we do discharge them. That’s what I appreciate from our facility At times we have some support from the NGOs so that is what helps us in the care of these…	Provider described strengths- What goes well regarding discharge care	Inpatient/Discharge Care
Clinician	The role that we do play is to ensure that pediatrics are given the right drugs and the right treatment so they adhere to their medications. After discharging these clients we do follow up at home to minimize readmission.	Role of discharge and follow-up care in re-admissions	Re-admissions
Clinician	So for children who are missing immunization, we confirm that the patient received this kind of medication, if not received then we organize for the child to receive whichever immunization is needed.	Missing immunizations, vitamins, or deworming, Location for getting deworming medication	Inpatient/Discharge Care
Clinician	Lack of medication, the child may present with symptoms and we feel that the medication is right for the child buy maybe due to financial constraints we cannot find the drugs so the caretaker must go to the nearby facility to get the drugs. Due to a few personnel monitoring of children is not done in the right way. We cannot give them the attention because of the few workers that we have.	Barriers and facilitating factors- Barriers to discharge care	Inpatient/Discharge Care
Clinician	We refer them to a higher level. We are at the sub-county hospital. For the referral cases we refer them to the county hospital.	Follow-up care criteria	Follow-up Care
Clinician	Deworming, its not in our regular immunization schedule so what we do if there is missing deworming, we get it from a school who is doing deworming but it’s not there in the immunization schedule. Immunization is very crucial so we don’t go missing them.	Location for getting deworming medication, Missing immunizations, vitamins, or deworming	Inpatient/Discharge Care
Clinician	We don’t track patients.	Follow-up care tracking	Follow-up Care
Clinician	can’t say that it goes badly, we try.	Follow-up care quality	Follow-up Care
Clinician	The nurse but only if given instruction. Without the instruction they cant do the discharge. It rarely happens because in every ward there has to be a CO in charge so rarely does it happen. It only happens in cases of strike if the CO is not there then the nurses can take the responsibility, but it is very rare. In a month it can happen once, maybe two times. Yes the junior clinician can do it be…	Delegation of discharge tasks	Inpatient/Discharge Care
Clinician	We involve the health workers. It forces us to liaise with healthcare workers so they get the meals that are scheduled for them to receive.	Barriers and facilitating factors- Facilitators to discharge care	Inpatient/Discharge Care
Clinician	For the discharge of the patient we have doctors going around in the morning so we do have morning rounds. In the morning there is a doctor for each and every ward. This doctor located at the pediatric ward is responsible for the discharge. If there is so physician then a CO can do it but not a nurse. The CO makes the final decision.	Discharge decision- Discharge decision	Inpatient/Discharge Care
Clinician	Can appreciate how we do the immunization.	Provider described strengths- What goes well regarding discharge care	Inpatient/Discharge Care
Clinician	And the grouping of the conditions, for instance you look at the symptoms, the symptoms the patient presents with so we group them according to the guidelines. For example we have moderate to severe dehydration depending on the condition of the child.	IMCI resoures and guidelines	Guidelines
Clinician	I can say that it’s just due to lack of lab equipment, lack of beds, so at times it follows that this affects discharge.	Primary risk-factors for post-discharge mortality	Post-discharge Mortality
Clinician	We commonly use the WHO guidelines in cases of diarrhea and pneumonia. Those are the guidelines we normally use, or the IMCI guidelines. WHO guidelines considers diarrhea. During discharge of patients we group them where they belong according to the guidelines.	WHO/international resoures and guidelines	Guidelines
Clinician	We use the triage assessment and we look for the emergency signs. After we identify the emergency signs, from there we start working on the physical examination and history taking	Prioritize inpatient care tasks	Inpatient/Discharge Care
Clinician	Positive improvement, if there is an improvement in the child. If the child was unable to feed but you can see now the child can feed and the child can talk so those are factors we consider—the stability of the child. We do consider who is going to take care of the child? Is the child going to receive medication at home at the right time and the right dose.	Discharge decision- Factors that influence discharge decision	Inpatient/Discharge Care
Clinician	We use it during the treatment and management of the children. We use it for a number of condition in the management and treatment we give. For instance, in the management of malaria, we have malaria and severe malaria. When a child presents with malaria, it is not severe. We consider factors like convulsions, fever, vomiting. So we normally administer quinaline. We give 10mg per kg body weight.	Kenyan national resources and guidelines	Guidelines
Clinician	For the last month, we see maybe three readmissions. They are readmitted for chronic conditions like sickle cell conditions. For such cases they do expect readmissions for those cases. They receive the right treatment but these are the conditions that reoccur.	Re-admissions after discharge	Re-admissions
Clinician	Considering the weight of the child and the age. A child having a high priority we consider the signs and symptoms they presented with on admission. Following the signs and symptoms we prioritize the child as high or low priority. We consider the fact that there is someone responsible and is there someone at home to take care of the child. Also is the child able to take oral medication at home.	Prioritize discharge care tasks	Inpatient/Discharge Care
Clinician	We use it to conduct the assessment of the child. Is the child admitted, what type of drug should be administered to the child.	IMCI resoures and guidelines	Guidelines
Clinician	Readmissions can be avoided for cases of chronic conditions, it tends to be difficult to avoid like sickle cell disease.	Averted re-admissions after discharge	Re-admissions
Clinician	At times it gets tricky to deal with the triage assessment charts because the patients may be ready so in the process of rushing to attend to all of the patients some of the issues can be missed.	Discharge care falls off of list	Inpatient/Discharge Care
Nurse	Yes there are times when we are not able to provide the discharge care but in those cases we can postpone discharging for some hours, because of the way the duties are divided in the ward.	Discharge care falls off of list	Inpatient/Discharge Care
Nurse	The factors that influence the discharge decision depend on the condition of the patient. And sometimes it will be adequate for the caretaker or the patient because in the pediatric ward is minor. And also the factors which influence the discharge depend on the condition of the caretaker or the parents because we find that a patient may be not fully recovered but the parent is somehow unwell, and…	Discharge decision- Factors that influence discharge decision	Inpatient/Discharge Care
Nurse	The factors that influence the discharge decision depend on the condition of the patient. And sometimes it will be adequate for the caretaker or the patient because in the pediatric ward is minor. And also the factors which influence the discharge depend on the condition of the caretaker or the parents because we find that a patient may be not fully recovered but the parent is somehow unwell, and…	Discharge decision- Factors that influence discharge decision	Inpatient/Discharge Care
Nurse	When the medical officer is not there, there comes a time when the nurses have to concern the medical officer and tell him the condition of the patient, and also the reasons why they think the patients can be discharged.	Discharge decision- Cadres involved in discharge decision	Inpatient/Discharge Care
Nurse	Yes, there are times when discharge care tasks are delegated from senior clinicians to junior clinicians once in a while, only when the medical officer is not there and he will delegate to the CO, or to the nurses, but depending on the condition. Sometimes we will find that there is a patient who requests to be discharged against medical advice and the medical officer is not available it is when …	Delegation of discharge tasks, Cadres involved in discharge tasks	Inpatient/Discharge Care
Nurse	Yes the one thing is it has been covered because it is in the booklet for the mothers and in most cases it has been covered.	Stock-outs of immunizations, vitamins, or deworming	Inpatient/Discharge Care
Nurse	What i can add is that you find that the caretakers in these pediatric cases will also end up using some herbs. These herb concoctions in addition to the drugs that we prescribe will cause complications in the pediatric cases. This happens with the discharge medications. Once in a while you will find that they are using the drugs but they are also using herbs in addition. We find that there is to…	Provider described areas for improvement- What can be improved regarding discharge care, Primary risk-factors for post-discharge mortality	Inpatient/Discharge Care Post-discharge Mortality
Nurse	People who were supposed to received care but do not, they get the care at home because we have communities with volunteers. they can get followed up and taken care of in the community.	Follow-up care criteria	Follow-up Care
Nurse	The discharge care we do immediately in the morning each and every shift because patients are there each and every time who have been treated and need to be discharged. So when it comes to discharge, each and every patient has to be reviewed, each and every case has to be discussed, and by now going to the patients individually we will see which can go and which patients need to still be managed …	Discharge tasks standard cllinical practice	Inpatient/Discharge Care
Nurse	Discharged without immunizations? Not really, there is not such a case	Missing immunizations, vitamins, or deworming	Inpatient/Discharge Care
Nurse	At times we choose the nurses to do the discharge because the ward is full, like in our case, and when the ward is full we just ask the MO and the nurses do the discharge.	Cadres involved in discharge tasks	Inpatient/Discharge Care
Nurse	Kenyan national: The guidelines are there but they are not updated. So the updated guideline is not in our reach. But the old guideline is what we usually use. The guidelines are not there, they are being updated, but once they are updated we find that all the facilities do not have the updated guidelines. So it is available but in few hands	Kenyan national resources and guidelines	Guidelines
Nurse	In our facility the patients under five are free of charges, but those over five have to pay for some charges.	Barriers and facilitating factors- Barriers to discharge care	Inpatient/Discharge Care
Nurse	Done correctly? No because the patient is supposed to be discharged when he is fully recovered. But so long as there is a discharge against medical advice then everything is not in the proper condition.	Incomplete discharge tasks	Inpatient/Discharge Care
Nurse	And when the decision is to discharge, the discharge is done by the MOs in the ward.	Discharge decision- Cadres involved in discharge decision	Inpatient/Discharge Care
Nurse	And when the decision is to discharge, the discharge is done by the MOs in the ward. Then the other activities are done by the nurses or Clinician. It basically depends on the condition of the patient and also the caretaker. As long as the patients have been discharged they are to be escorted so we can give them the medications they need.	Cadres involved in discharge tasks	Inpatient/Discharge Care
Nurse	Medical supply is also sporadic.	Barriers and facilitating factors- Barriers to discharge care	Inpatient/Discharge Care
Nurse	It is more about their perception based on their work in the ward. I think that was based on the experience they have.	Underestimation of post-discharge mortality	Post-discharge Mortality
Nurse	Support? I had talked about the health talks and also telling the patients how to use what was prescribed to them, and also measures they can take to prevent diseases like malaria and other cases, and the way they can control them. Through the health talks we also tell them the signs and symptoms that they need to come to the facility. We tell them what can prevent and cause. Like proper nutritio…	Barriers and facilitating factors- Facilitators to discharge care, Discharge tasks standard cllinical practice	Inpatient/Discharge Care
Nurse	We could improve if we had the equipment and the medications we need, and the physical items and the physical materials. Also number of providers. As long as we have a good number of providers there will be no delays in the discharge care provided to these patients.	Provider described areas for improvement- What can be improved regarding discharge care	Inpatient/Discharge Care
Nurse	Not really. Maybe in some cases, but in most cases it is know. I talked about the concoctions which cause death after discharge.	Likelihood of post-discharge mortality	Post-discharge Mortality
Nurse	White book: Yes the pediatric protocol is being used but also we have few updated protocols but other people don’t have them. Not all health providers have them in our hospital.	Pediatric Protocol, Other resources and guidelines	Guidelines
Nurse	What is going well is following the procedures for discharging in the correct ward, and so long as patients are discharging according to their condition. And they are told where to go for their follow ups and they need to come back, at least for the pediatric team members. It goes well when the correct procedure is followed during discharge, and the help provided makes sure that the caretaker is …	Follow-up care quality, Provider described strengths- What goes well regarding discharge care	Follow-up Care
Nurse	If the Clinician or the medical officer is not there, then the nurses discharge with the advice of the medical officer.	Discharge decision- Cadres involved in discharge decision	Inpatient/Discharge Care
Nurse	Wall charts or algorithms? So far the ones we are using are the ones on the nutritional guidelines, and the rehydration. Those are the two that we are using in addition to the protocol and the IMCI. They are pinned on the wall in the pediatric ward.	Other resources and guidelines	Guidelines
Nurse	In some scenarios, they direct people from MCH must be informed so they can be immunized before they are discharged home and then advised on when to go to the nearest facility for subsequent immunizations. They follow the medical advice but you find that it is not 100%	Location for getting missing immunizations, Missing immunizations, vitamins, or deworming	Inpatient/Discharge Care
Nurse	Yes. Once in a while patients can be discharged against medical advice but the discharge procedures are just the same. They need to be informed about the medical advice. They are still informed to come back to the facility in case of any complications	Discharge tasks standard cllinical practice	Re-admissions
Nurse	What I may add is that you may find that some parents after bringing the child and this child is supposed to be admitted, some will say that they wish their children to be treated as an outpatient and they will go back. But in most cases when they come back the patient is in a bad condition and in this case even after the care in the ward, this patient has been unstable for some time.	Incomplete discharge tasks, Re-admissions after discharge	Re-admissions
Nurse	The person who is responsible for the discharge decision is the medical officer taking care of the pediatric ward. And if it cannot be done by the Medical officer it is being done by the Clinician and the nurses as a team.	Discharge decision- Discharge decision	Inpatient/Discharge Care
Nurse	Follow up visits are done between two to four weeks when we see patients return, depending on the facility. But most patients it is done after two weeks.	Follow-up care criteria	Follow-up Care
Nurse	From our facility we refer our patients to the county referral hospital for further care.	Follow-up care criteria	Follow-up Care
Nurse	We find that the drugs may not be in the right place at the right time. So the patients might be forced to buy from outside the health facility. And we find also at times that payment for these things is an issue. This particular caretaker may not buy the drug for the patient at home.	Follow-up care quality	Follow-up Care
Nurse	Readmissions: At most five, but in those cases you find that they are diarrhea cases or children that are HIV positive. It depends on hygiene.	Re-admissions after discharge	Re-admissions
Nurse	In these cases we use a WHO principals. For cases like polio, measles, TB, these particular cases, when we find them we have to use the WHO manual so they can guide us through care in the ward and even discharge and follow up. If we just proceed without using the protocol then we will go the wrong way.	WHO/international resoures and guidelines	Guidelines
Nurse	Four out of five could be avoided with the proper discharge care.	Averted re-admissions after discharge	Re-admissions
Nurse	For our pediatric patients we should have drawings on the walls and toys that they can use, so this one will divide the patient when they are playing in the ward, which will facilitate the healing process much faster.	Any additional information	Inpatient/Discharge Care
Nurse	The nurse sometimes does follow up care, but also sometimes the clinicians do it.	Follow-up care cadre	Follow-up Care
Nurse	We track through community health workers, who provide that information to the hospital. They are in contact with the caretakers and the patients.	Follow-up care tracking	Follow-up Care
Nurse	We usually do meetings and rounds with patients to decide on the discharge activities within the ward.	Prioritize discharge care tasks	Inpatient/Discharge Care
Nurse	What is missing? You will find that the protocols are not there enough for each and every individual. In the books also I think we should have specificity for the pediatric cases. I think it would be useful so we can know the status of a patient on admission.	WHO/international resoures and guidelines	Guidelines
Nurse	Poor care which can lead to severe acute malnutrition, exposure to HIV, and hygiene. These are the three cases that cause children to be readmitted to the ward.	Re-admissions after discharge	Re-admissions
Nurse	That is based on the condition of the patient and the type of condition you have been treating. And before the patients are discharged there is what is called “health talk” one on one because some patients have different conditions. And during the discharge the descriptions, and the drugs have to be given and we are informing them on how to take the drug, and we discuss the complications when the…	Prioritize discharge care tasks	Inpatient/Discharge Care
Nurse	The IMCI guidelines, it is not there because hardly we find that it is being used. The updated guidelines we do not have.	IMCI resoures and guidelines	Guidelines
Clinician	Depending on the condition that the baby was admitted with; the kind of conditions that we see in the wards, examinations are very much vital, laboratory findings are very much vital, especially when the health cases whereby anemia- anemia is necessary for laboratory investigations before and even after the management could it be transfusion we have to take the HB levels and even give the caregiv…	Prioritize discharge care tasks	Inpatient/Discharge Care
Clinician	Vital signs are very much paramount in every patient that we have in the pediatric ward so it’s very important to have vital signs taken every day for each and every participant on the ward.	Prioritize inpatient care tasks	Inpatient/Discharge Care
Clinician	Apart from the investigations that are supposed to be done to qualify whether or not the baby is supposed to go home, there are parameters to be checked. First of all, we have to check the vital signs, the physical examination has to be carried out and this physical examination has to be compared with how the baby came during the admission point. After the physical examination, if everything is o…	Discharge tasks standard cllinical practice	Inpatient/Discharge Care
Clinician	The major challenge that comes by that is when you release the participant giving a clear information to the primary caregiver about what is supposed to be done on that particular date that this caregiver is supposed to bring the baby to the facility and now the primary caregiver doesn’t turn up with the patient on the particular date. That is the major challenge that we have with giving a return…	Barriers and facilitating factors- Barriers to discharge care	Inpatient/Discharge Care
Clinician	Another thing is that the physical examinations are done so well. The management are also done so well for the inpatients and when it comes to discharge level there are prescriptions that are supposed to be done for the particular patient to go back home and use them while on discharge at home	Provider described strengths- What goes well regarding discharge care	Inpatient/Discharge Care
Clinician	And of course we might find we agree with the primary caregiver to go with the prescription; agreeing that the primary caregiver is going to purchase the medication for the baby you’ll find that the medication end up not being purchased, why, due to affordability and the variation of prices of particular medication in various pharmacies	Barriers and facilitating factors- Barriers to discharge care	Inpatient/Discharge Care
Clinician	Again the most important component in releasing these participants or patients are the nutritionists; availability of the nutritionists so they can give a nutritional review to these patients before they go home and even advise the primary caregiver more on what kind of diet this baby is supposed to be on when they are discharge.	Discharge tasks standard cllinical practice, Cadres involved in discharge tasks	Inpatient/Discharge Care
Clinician	Many times there are scenarios you are on a particular ward round and then nurse is not there; she is committed to another patient as we are handling the other depending on the priorities they are giving the patient. But all the same there is enough students that are assisting the nurse there. You might find that in the entire ward there is only 1 qualified nurse that is supposed to serve the ent…	Barriers and facilitating factors- Barriers to discharge care	Inpatient/Discharge Care
Clinician	At the same time, there is this medical officer that is supposed to give a senior review. Many times you’ll find that this particular medical officer was on a night shift and this particular service provider to be present on the ward rounds and the scenario is this particular service provider is fatigued that is why if at all this medical officer was on a night shift and was supposed to be presen…	Barriers and facilitating factors- Barriers to discharge care	Inpatient/Discharge Care
Clinician	Another challenge is the kind of supply of medication that is being provided in the facility. You’ll find that the other medication are not being provided here or that they are out of stock. The participant or the primary caregiver is forced to go into their pocket to buy and sometimes we’ll find that the affordability is a problem when it comes to that	Barriers and facilitating factors- Barriers to discharge care	Inpatient/Discharge Care
Clinician	Another point is that there are some restricted feeds that this baby is supposed to be getting. We start with formula 75 and as this baby gets these feeds, we have to make an assessment. Is the baby taking the feeds? Is the baby retaining or vomiting? If at all there is a case of vomiting or diarrhea we have to get causative agent over that particular thing in terms of management.	Prioritize inpatient care tasks	Inpatient/Discharge Care
Clinician	Now when we do an assessment that this baby is supposed to be transition for F75 to F100, we make that decision and we convey the information to the primary caregiver that this is what we have been giving and this is what is supposed to be given to the baby at this particular moment and if the baby has gained some weight, if the participant is retaining, or if there is some other thing that has t…	Discharge decision- Factors that influence discharge decision	Inpatient/Discharge Care
Clinician	After that particular moment we have to inform the mother that we need to be seeing this baby and making the reviews even when the baby has been discharged so we have to give a TCA to the mother for the baby to bring to the facility so we can make our own reviews and even give the primary caregiver more insight and more information as to what kind of diet this particular caregiver is supposed to …	Follow-up care criteria	Follow-up Care
Clinician	The kind of challenges and even limitation that we are facing in terms of service provision; the kind of limitations that we are facing in terms of supply, what kind of medication that we are supposed to be discharging this baby with and the most important challenge we are facing is when the baby goes home with the primary caregiver less concern is being taking in terms of what is supposed to be …	Any additional information	Inpatient/Discharge Care
Clinician	Another factor is the return date. You will find that the primary caregiver is told that at this particular date or in two weeks time, this baby is supposed to be brought back to the facility for some good review and even some further management if at all depending on the findings. You will find that the primary caregiver, when they go home goes for good and never think of bringing the baby back …	Barriers and facilitating factors- Barriers to follow-up care, Primary risk-factors for post-discharge mortality	Inpatient/Discharge Care
Clinician	If at all this baby for instance there are some immunizations that were missed this baby is supposed to take immunizations before he goes home. If the baby has a TCA that is a return date for any immunization we have to ensure a proper follow up for the baby so that he comes back and gets the particular immunization that is supposed to be given at that particular point.	Missing immunizations, vitamins, or deworming	Inpatient/Discharge Care
Clinician	Most of the time, many times, the Clinician interns are laid with the responsibility of writing these discharges. You will find that when this patient is ready to go home, the medical officer or the medical officer interns are not there so the participant goes home when they are not there. It is always the COs and the CO interns that are there.	Discharge decision- Cadres involved in discharge decision, Discharge decision- Discharge standard clinical practice	Inpatient/Discharge Care
Clinician	Alternatively we can give a TCA, a return date for the baby to come back and receive that particular immunization.	Missing immunizations, vitamins, or deworming	Inpatient/Discharge Care
Clinician	There is a very big point of challenge in the community that we are serving. There is high dependency on herbal or traditional medication that you might find the baby that was initially in the wards goes home and something happens and now the baby is put on tradition or herbal medication. There is another thing that is very challenging and being that we are in the health facility and the mother a…	Primary risk-factors for post-discharge mortality	Post-discharge Mortality
Clinician	There are always challenges that comes by it depending on the community we are serving on the ground here. Especially when a participant or a patient has been discharged, giving a return date becomes very cumbersome. Many a times we find that there is an issue with the transportation, maybe the caregiver cannot afford the transport to come back to the facility for that particular service they are…	Barriers and facilitating factors- Barriers to follow-up care	Follow-up Care
Clinician	Many times you’ll find that not every health service provider is acquainted with the WHO booklets. That’s a fact. Not every health service provider is acquainted with the WHO guidelines. Why? Because they have narrowed themselves to the IMCI books and the national guidelines that are readily available to them. So you’ll find that maybe the kind of concept that is being portrayed in the IMCI is th…	WHO/international resoures and guidelines, IMCI resoures and guidelines	Guidelines
Clinician	Supply in the facility is not up to standard. You’ll find that particular medications the baby is supposed to be receiving, the baby doesn’t get from the facility so of course as clinical practitioners we do a prescription for the primary caregiver to go and buy the medication outside, which comes with another challenge of affordability altogether. Is this primary caregiver able to purchase this …	Barriers and facilitating factors- Barriers to discharge care	Inpatient/Discharge Care
Clinician	Class/department that is supposed to be available are the nurses, which are always available being assisted by the nursing students.	Discharge tasks standard cllinical practice, Cadres involved in discharge tasks	Inpatient/Discharge Care
Clinician	And there’s some other medical conditions that forces the primary caregiver to bring back the patient time to time, time to time, for example the sickle cell diseases. [silence] In the next two weeks and even subsequent in the next two months of more medication and even investigation that is working on the HB levels in this baby. It has to be reviewed monthly. And you’ll find that the primary car…	Barriers and facilitating factors- Barriers to follow-up care	Inpatient/Discharge Care
Clinician	The person responsible at this particular level is a medical officer. That depends on their presence in the ward rounds in the pediatric ward. But in a case when the medical officer is not around, the medical officer interns are the ones doing that—doing the review of the patient and even giving go ahead when it comes to discharges. On a clear scenario on the ground, when it comes to a medical of…	Discharge decision- Discharge decision, Discharge decision- Discharge standard clinical practice, Discharge decision- Cadres involved in discharge decision	Inpatient/Discharge Care
Clinician	It has been working so well now that we are working on the CHAIN study it has been working so well because every participant we enroll we have to make a close follow up. A close follow up that gives us a leeway on getting into contact with this baby after they have been discharged from the hospital. So when the baby comes we have to get the history on how this baby has been at home, what this bab…	Follow-up care quality	Follow-up Care
Clinician	Now many times you’ll find a scenario when the nutritionist, or the senior nutritionist is not there; the people who are responsible to give this kind of knowledge or advises to the primary caregiver at that particular time are the nutritionist students; the students who are just coming for the attachment. At the same time, you might find that the nurses are so burdened the ratio of nurses to pat…	Delegation of discharge tasks	Inpatient/Discharge Care
Clinician	So to my perception, depending on the working diagnosis we having on a particular participant the priorities should be changing on that level	Prioritize discharge care tasks	Inpatient/Discharge Care
Clinician	We have a MCH center. An MCH is a center whereby pregnant mothers are supposed to go for their antenatal visits. Apart from that the MCH is an isolated place where the babys get immunizations. In most cases when that particular case is there, we have to liase with that particular department. If at all there is a shortage of anything- for example the albendazole for the dewormings and immunization…	Missing immunizations, vitamins, or deworming, Location for getting missing immunizations	Inpatient/Discharge Care
Clinician	When it comes to a point that this baby is on F100 and is ready to be transitioned, there are some explanations that the primary caregiver has to get. The kind of feeds that this baby has to be given, the kind of diet, that this baby is supposed to be getting at that particular moment and even the baby has been discharged.	Discharge tasks standard cllinical practice	Inpatient/Discharge Care
Clinician	You’ll find that the other indicated duties are given to the medical officer interns in abstentia of the qualified medical officer. So you’ll find that this responsibilities that re given to the interns, the medical officer interns and the Clinician interns and even the student nutritionists, cannot give the standard expectation of the kind of discharge that each particular baby is supposed to be…	Delegation of discharge tasks	Inpatient/Discharge Care
Clinician	To me, all the children in the wards are priority. All the children in the pediatric ward are priority. The immunization part is a high priority.	Prioritize discharge care tasks	Inpatient/Discharge Care
Clinician	That may be a contributing factor is the medication that the babies are supposed to be discharged with are not available in the facility and the primary caregiver has to be given the prescription to go and purchase and unfortunately enough this primary caregiver doesn’t do that.	Primary risk-factors for post-discharge mortality	Post-discharge Mortality
Clinician	The point is when it comes to malnutrition each baby needs a lot of care when it comes to management. So during the point that this baby has been admitted, we have to classify the type of malnutrition that this baby has—is it severe? Is it moderate? And depending on that we have to get the line of management for each. For instance, severe acute malnutrition babies, there are a lot of management t…	Prioritize inpatient care tasks	Inpatient/Discharge Care
Clinician	The barriers and the kind of challenges that patients get after going out of the facilities is, when we give the caregiver the information that these babies are supposed to have a return date, or come back to the facility for a review or a particular investigation, you’ll find that they don’t turn up. They don’t turn up to the facility. You might find these cases, there are other primary caregive…	Barriers and facilitating factors- Barriers to follow-up care	Follow-up Care
Clinician	Basically we have covered the basics of what we are supposed to be looking at in the discharge and the overview of what is taking place on the ground or the kind of discharges that are going on, on the ground; the kind of discharges we are giving our participants.	Any additional information	Inpatient/Discharge Care
Clinician	When a decision is made, depending on the diagnosis the baby was admitted with there could be investigations to quality that the baby is really stable and ready to go home. The caregiver is supposed to be informed of the same.	Discharge decision- Discharge decision	Inpatient/Discharge Care
Clinician	The most prioritized thing or what I can say that is being done in the facility is that the physical examinations have to be there depending on the diagnosis we have investigations that are supposed to be done but not all the investigations are being offered in the facility. Many a times we will find that we are forced to liaise with the caregiver if at all they have an extra coin to do a blunt i…	Provider described areas for improvement- What can be improved regarding discharge care	Inpatient/Discharge Care
Clinician	To my perception all of that is very much necessary for each patient we see in the ward. All of those considerations regarding clinical findings and the review regarding whether the baby is supposed to be discharge or not, all of those parameters are very much necessary and very much vital for the betterment and recovery of the baby.	Prioritize discharge care tasks	Inpatient/Discharge Care
Clinician	The caregiver is supposed to have insight from the clinician at hand to give vital information as to how the baby is supposed to be handled at home. That is a part that is supposed to be very vital when it comes to discharge of the patients.	Discharge tasks standard cllinical practice	Inpatient/Discharge Care
Clinician	Yes, I do. The most contributing factor to my opinion is the kind of discharge component or how the discharge is being packaged while this baby is yet to go home. And again, it is also being contributed to the kind of information that the primary caregiver carries home and what he may decide to do contrary to what was explained prior to the health facilities.	Likelihood of post-discharge mortality, Primary risk-factors for post-discharge mortality	Inpatient/Discharge Care
Clinician	The actual thing that is supposed to be happening is that we have to have the presence of the physician, maybe a medical officer present regardless of the fact of if we have the medical officer interns or the Clinician interns but the senior review has to be there which is the medical officer.	Cadres involved in discharge tasks, Discharge tasks standard cllinical practice	Inpatient/Discharge Care
Clinician	In this particular setup, the most…guideline is the IMCI followed by the national guidelines. You might find that the actual scenario that is taking place on the ward is that they depend on the IMCI guidelines followed by the national guidelines. Majorly on that particular base they make their decision depending on the presentation and the physical findings of the baby and even doing the discharg…	IMCI resoures and guidelines, Kenyan national resources and guidelines	Guidelines
Clinician	When the patient gets to that weight they can go home because it is something that is long term and we are usually not in a position to treat malnutrition until the patient gains that normal weight and comes back for clinic on a weekly or biweekly basis.	Discharge decision- Factors that influence discharge decision	Inpatient/Discharge Care
Clinician	In rare occasions like when there is a strike, in some instances you’ll find the patients going home without immunizations. Or when the patient has been discharged after 3pm because the clinic usually closes at 3pm so we might follow up with the patient and tell them to come back as soon as possible when they get time.	Missing immunizations, vitamins, or deworming	Inpatient/Discharge Care
Clinician	Patient education on how to use the medication that they are going to use at home is prioritized. Some of the tasks we are not in a position to do are patient follow up, us going to their home to know how they are going on after the discharge and how they are using the education so we might not be able to have follow up at home.	Prioritize discharge care tasks	Inpatient/Discharge Care
Clinician	We don’t write a discharge summary. We don’t issue drugs. So in that instance a nurse can oversee the discharge decision.	Discharge decision- Cadres involved in discharge decision	Inpatient/Discharge Care
Clinician	Unfortunately if there aren’t senior clinicians there that patient might go home even if they are not medically stable. But if by chance we came by on the ward and we found that such a decision has been made and after our review the patent is not fit to go home, we usually counsel the discharge book and bring back the patient to the ward, we readmit the patient, give medications and educate them …	Delegation of discharge tasks, Discharge decision- Discharge decision	Inpatient/Discharge Care
Clinician	From my experience I don’t think it has made any large impact on the patient side because whichever treatment the patient was meant to get, the health education the patient was meant to get, they’ll still get it just at a later time instead of immediately. It really hasn’t affected the discharge process.	Provider described areas for improvement- What can be improved regarding discharge care	Inpatient/Discharge Care
Clinician	This forces us to try and do our best during discharge.	Provider described strengths- What goes well regarding discharge care	Inpatient/Discharge Care
Clinician	The hospital needs to have enough staff to follow these patients at home. That can really help us know how the patient is doing and also have information on the background of the community where the patient comes from and understand why patients are suffering from certain diseases.	Provider described areas for improvement- What can be improved regarding discharge care	Inpatient/Discharge Care
Clinician	Follow up care doesn’t go well other than some people who are in research or get HIV follow up care. One of the reasons is usually the government hasn’t given enough personnel. The clinicians don’t have enough time to go and follow up at home. Another issue is parents who believe that once I’m discharged and my child is well I don’t have a reason to go back to the hospital when they aren’t sick; …	Follow-up care quality	Follow-up Care
Clinician	One, as the government of the hospital is in a position to employ more staff we can get patients getting better discharge services like a reduction in time in the time when they are discharged to when they go home. Also, we might need to improve on the personnel, the type of the education patients are getting when they are going home. They might miss that education because the few staff that are …	Provider described areas for improvement- What can be improved regarding discharge care	Inpatient/Discharge Care
Clinician	The CO Interns they are also allowed to discharge patients when a senior review is not around and according to them the patient is ready to go home	Delegation of discharge tasks	Inpatient/Discharge Care
Clinician	Yes, there are times when we clinicians are not involved in when the patient is ready to go home. One of them is when a patient goes home against medical advice. Some of the reason they give is they don’t have enough money to pay medical bills. In such case, we allow the patient to go home after they sign that they are going home against medical advice.	Patient absconds or discharge against medical advice	Inpatient/Discharge Care
Clinician	They usually do [discharge correctly] but rarely do we find at times they have made mistakes. For example, this week a patient that tried to rebook the discharge twice because the junior clinician, the CO Intern discharged, but after we reviewed the patient, the patient was not able to go home; he developed diarrhea and vomiting according to us that is not a status that you can discharge a patien…	Discharge decision- Factors that influence discharge decision, Discharge decision- Discharge decision	Inpatient/Discharge Care
Clinician	Only with cases of malnutrition we prioritize the review of the nutritionist.	Discharge decision- Cadres involved in discharge decision	Inpatient/Discharge Care
Clinician	It’s quite rare because it’s us clinicians who are usually in collaboration with the nurses and the consultants that decide whether the patient can go home or not so it is difficult for us not to indicate whether the patient can go home or not. It’s a rare occasion that you might find the patient goes home against medical advice.	Discharge care falls off of list, Patient absconds or discharge against medical advice	Inpatient/Discharge Care
Clinician	Or pneumonia or asthma, rarely. [rate of readmission] Two or three cases; not that often.	Re-admissions after discharge	Re-admissions
Clinician	Rarely you will find some of the healthcare providers are busy so the patient won’t get the information they need on what to do at home.	Discharge care falls off of list	Inpatient/Discharge Care
Clinician	The only room for improvement is usually the time between the discharge and the time the patient going home. It can take some time because the clinician who is giving the discharge usually don’t write the discharge summary at once. They have to finish the ward round, give medications, draw blood, or any procedures. Discharge is the last thing after everything has been done. The time between the d…	Provider described areas for improvement- What can be improved regarding discharge care	Inpatient/Discharge Care
Clinician	We usually take part in ward rounds, CO, MO, and CO Interns so it’s usually something that we are collecting judging on the physically appearance of the baby. It’s usually not one person making the decision.	Discharge decision- Discharge decision	Inpatient/Discharge Care
Clinician	Yes, it has to do with the care but the clincians were not in a position to find out the cause; especially for cases like anemia. Patients come with anemia but with no cause for anemia. After one week the patient is back with anemia. After a few days the patient is back again with anemia. At discharge there are usually medication or treatment but if it’s not done in the hospital but needs to be d…	Role of discharge and follow-up care in re-admissions	Re-admissions
Clinician	Because in Kenya this is the recommended book to treat children under 5.	Pediatric Protocol	Guidelines
Clinician	The primary challenge is lack of medicines that patients need to go home with.	Barriers and facilitating factors- Barriers to discharge care	Inpatient/Discharge Care
Clinician	I usually use the IMCI guidelines, the IMCI guidelines inform the Kenyan national guidelines for pediatric care. For diarrhea, pneumonia, malnutrition, HIV/AIDS, anemia.	IMCI resoures and guidelines, Kenyan national resources and guidelines	Guidelines
Clinician	Patient education and the availability of drugs, making the drugs that are needed available. Also follow-up on immunizations.	Barriers and facilitating factors- Facilitators to discharge care	Inpatient/Discharge Care
Clinician	In rare instances but I won’t rule out in one or two cases you might find that when the parent wants the patient to go home and only the nurse is available. It is difficult because nurses are not allowed to write any discharge summary. But this would occur when the CO and MO isn’t around. We allow them to go home against medical advice.	Patient absconds or discharge against medical advice	Inpatient/Discharge Care
Clinician	The status of the patient—when the patient is medically fit to go home. The patient on admission came with a case so have we been able to treat the case accordingly and how is the patient doing now. So the medical condition of the patient, is he stable-- physically, emotionally, everything. That is when we decided this patient needs to go home. It’s only the malnutrition cases whereby there’s a c…	Discharge decision- Factors that influence discharge decision	Inpatient/Discharge Care
Clinician	I think by improving the guidelines it will actually improve patient care. The guidelines provide the best management plan for inpatient care and outpatient care.	Impact of enhanced guidelines	Inpatient/Discharge Care
Clinician	It depends on the condition of the patient on admission. If the patient had malnutrition, we ask them to come back to the clinic. If the patient has surgical or medical condition we book them for follow up clinic like the surgical outpatient clinic, medical outpatient clinic, pediatric outpatient clinic. We also refer to other hospitals like Nairobi, Kisii, Kisumu. It depends on the patient.	Location for receiving follow-up care	Follow-up Care
Clinician	Immunization whereby we identify any child who has missed vaccination, we usually try to follow them up so they can get necessary immunizations. Also the follow up clinic, we are not able to go at their home but we usually give them a return date after one or two week so we can check up on patients to see how they are doing. This goes well…it’s a collaboration between the CO, MO, nurses because w…	Missing immunizations, vitamins, or deworming, Provider described strengths- What goes well regarding discharge care	Inpatient/Discharge Care
Clinician	Inadequate inpatient care from diagnosing, lab test and treatment that are available can cause discharge mortality. We clinicians give improper diagnosis of the patient. We usually overlook some of the illnesses patient present with, we don’t do good physical examination or good history taking. Also we fail to explain to the patient proper care at home or necessary treatment that might be needed.…	Primary risk-factors for post-discharge mortality	Post-discharge Mortality
Clinician	I haven’t come across any instances where the patients have missed immunizations, vitamin A, or other treatments. When the patient is being discharged we usually take the mother clinic book and see if the patient need immunizations they are encouraged to get them. Also on the ward, we usually have deworming or vitamin A. So whatever we can give the patient on the ward we give them. For those who …	Missing immunizations, vitamins, or deworming, Location for getting missing immunizations	Inpatient/Discharge Care
Clinician	No other guidelines used. We usually have a pediatric protocol (a white small booklet) which falls under the Kenyan national guidelines.	Pediatric Protocol	Guidelines
Clinician	Proper health information to the patient—what to do at home. With anemic patients what to take for the making of blood, also for patients with asthma tell the mother causes of asthma like cold or allergens. It’s giving patients information on how to take care of themselves at home. Also good lab tests to be conducted the hospital. This can minimize readmission cases.	Role of discharge and follow-up care in re-admissions	Re-admissions
Clinician	Rarely, the only condition I would say is patients with anemia. At times we do not know the cause of anemia so you find once the patient is admitted they usually transition. After transition we are not in a position to test. So anemia patient has a chance to be readmitted often	Re-admissions after discharge	Inpatient/Discharge Care
Clinician	The CO, MO, the nutritionist, and the nurses but it is mainly the COs and MOs. Unless it’s a nutritional case like children with malnutrition, the decision lays with the nutritionist and the CO but the nutritionist usually has a nurse to help with discharge.	Discharge decision- Discharge decision, Discharge decision- Cadres involved in discharge decision	Inpatient/Discharge Care
Clinician	We rarely do that [track patients]. We only do that on our patients for the CHAIN study. We follow them up for up to 6 months for the study. For general hospital patients we rarely do that at their homes or in the facility. For patients on HIV care, the clinicians usually follow them up. For caregivers, they believe that once they are discharged they don’t need to come back to the hospital unless…	Follow-up care tracking	Follow-up Care
Clinician	MO, CO, nurses.	Cadres involved in discharge tasks	Inpatient/Discharge Care
Clinician	At times it’s used. Some of the guidelines or treatment we are supposed to give when the patient goes home—we look up treatment, dosages—in the book. When a patient is going home we assume the patient has gotten well so we don’t usually use this in severe illnesses. We only use it on admission. During discharge we use it to check on malaria, diarrhea, and such things.	WHO/international resoures and guidelines	Guidelines
Clinician	To cover up for the inadequacies. That’s why. Since I came here, the CHAIN study has recorded almost the highest number of deaths after admission compared to other sites where we are doing the research (Bangladesh, Uganda, Malawi, etc.). I attribute that to poor education, poor SES, and late medication attention. So the clinicians that were interviewed could have said that to cover their inadequa…	Underestimation of post-discharge mortality	Inpatient/Discharge Care
Clinician	It usually depends on the severity of the cases we are seeing. We usually give priority to very sick patients, that is emergency cases. After that we look at the very small patients, maybe those less than one year. But we try to give priority first the very sick patients.	Prioritize inpatient care tasks	Inpatient/Discharge Care
Clinician	We use a combination of the WHO and the IMCI but it’s usually the IMCI that is used the most. Mostly for conditions like diarrhea, malnutrition, pneumonia we look up these conditions. The IMCI book is used more than the WHO book.	IMCI resoures and guidelines	Guidelines
Clinician	Lack of necessary medications—some of the medications, the hospital doesn’t have them and the patients are not in a position to buy the medication. Also, the patient usually know some information about their ailments or how they are going to take care of themselves at home.	Barriers and facilitating factors- Barriers to discharge care	Inpatient/Discharge Care
Clinician	One, we have to make sure that the patient is well enough to go home. After that, the medication that the patient is supposed to go home with that is our first priority we have to explain to the caregiver how the medication is to be given at home. In case of any danger signs the patient should come back. We also educate the patient on what to do and what not to do. And tell them to come back for …	Prioritize discharge care tasks	Inpatient/Discharge Care
Clinician	The response to medication is the one that determines when to discharge.	Discharge decision- Factors that influence discharge decision	Inpatient/Discharge Care
Clinician	These other people who help us do the work, nutritionist, physiotherapist, occupational therapist, all those people they make the decision, if they agree that we discharge then we discharge but we as CO are mandated to discharge patients but the other people are just assisting us in making decisions in their particular department.	Discharge decision- Cadres involved in discharge decision	Inpatient/Discharge Care
Clinician	They normally do it correctly. Normally if there’s something that has not been done correctly we will fix it at the clinic level because we normally have malaria cases as well as sickle cell cases, malnutrition, and the rest so we admit critically ill children then we book them back to be followed up. So from there we’ll pick anything that was not done correctly so if we have any problems we’ll f…	Delegation of discharge tasks	Inpatient/Discharge Care
Clinician	They look at those charts and those books because each person in Kenya must have that book- we call it the ANC book. They go around the ward, the nurses and clinician checks the books so its very hard o miss a child who has not been immunized. We do that thoroughly in all the departments the ward the outpatient the lab everybody is concerned on immunization. All departments involved in handling c…	Missing immunizations, vitamins, or deworming	Inpatient/Discharge Care
Clinician	Secondly we also call for the education of mothers and those who are concerned. The mothers can be made aware every time they come to our clinic they know from the time of pregnancy to the time of delivery to the time of monitoring the child at home. Those are things we can do to improve in addition to personnel capacity building if they could improve on that issue. Where we are working is rural …	Provider described areas for improvement- What can be improved regarding discharge care	Inpatient/Discharge Care
Clinician	So IMCI is well planned and I’m not seeing anything missing. What it should include the discharge plan should also be included.	IMCI resoures and guidelines	Guidelines
Clinician	We do follow. We normally put a locator when we admit them, a physical locator as well as the area where they come from as well as the phone numbers. So if there’s a patient that has been discharged, all the 3 the locator form the chw, the public health officer, to follow them up to see if what is given if the right thing. We’ll call or go and see how the child is performing.	Follow-up care tracking	Follow-up Care
Clinician	On the part of the government most of the tools that we use here some of them are follow up tools. There should be a tool developed on follow up issues, when to come back what to do. There’s a tool for pregnant mothers post ops but in terms of children discharged there’s no tool. There’s no tool for follow up after discharge to be put in place.	Follow-up care quality	Follow-up Care
Clinician	What will be avoided in discharge care is the issue of handing everything to their caretaker. The clinician and the government will still take care of the child and if we have those health workers who are trained by the government and they still can follow people at home. Maybe the nurse or the CO can follow them after 3-4 days but the nurses and the CO are in the facility. Hose who follow childr…	Averted re-admissions after discharge	Re-admissions
Clinician	My response, I’d request that mortality can be increases a lot by the response and that is education. Most of where we are, it is really…and most of the roads are not developed so it’ll take time before they come back and maybe it’s a long distance. So these are things that raise mortality and sometimes they go to the hospital and they don't find the medications that are required so you’ll find s…	Primary risk-factors for post-discharge mortality	Post-discharge Mortality
Clinician	We normally have those books which we call mothers books on file and sometimes the mothers go with them on home, water pours on them, porridge pours on them, food is spilled on them, if we can make a way to have a computer system so the record stay in the hospital because sometimes they go home, food pours on them when it comes you can’t see clearly or the mother says she forgot it at home and sh…	Provider described areas for improvement- What can be improved regarding discharge care	Inpatient/Discharge Care
Clinician	Sometimes if you make a discharge before a child has responded to treatment it is not good. But sometimes you find that even the caretakers will tell you they want a discharge, they have assessed the progress and the team as a whole. I as one of the team, I make the decision.	Discharge decision- Cadres involved in discharge decision	Inpatient/Discharge Care
Clinician	[Kenyan national guidelines] What I can request to be added is response to emergencies at home after discharge. Because you can find a situation where you discharge a child and conditions of the child has change.	Kenyan national resources and guidelines	Guidelines
Clinician	If the child miss an immunization we have immunization books which we normally follow. When a child is sick those are the things we must know. So whether with the book, when we are doing discharge, you must know when he is due for next immunization so we attend to them according to the schedule in their books.	Missing immunizations, vitamins, or deworming	Inpatient/Discharge Care
Clinician	In my opinion what can improve the children discharge is the caretakers. We should have to get a guideline on caretakers. It should be something that is told in terms of our role as clinicians.	Impact of enhanced guidelines	Guidelines
Clinician	One of them is the response to medication, if the child is recovering well and when the child can take oral drugs the child is now stable, this determine if we discharge or not.	Discharge decision- Factors that influence discharge decision	Inpatient/Discharge Care
Clinician	What should improve is the communication and empowerment. If someone is a chw the capacity building on them is low if the government can come up with a procedure to improve their standard or if they were employed with the government fully because most of them are doing volunteer work so you’ll find that most of them are low education. These things needs to be improved.	Provider described areas for improvement- What can be improved regarding discharge care	Inpatient/Discharge Care
Clinician	What I normally do, when we have done treatment on the ward and we have decided to discharge we first teach the caregiver what to do while at home. We describe the discharge, we demonstrate the drugs that will be used at home and if we get consent from the caregiver that they will take the instructions given then we discharge. First we prioritize one recovery, the ones who are stable, those are t…	Prioritize discharge care tasks	Inpatient/Discharge Care
Clinician	They normally do a lot of work because there are still people who are learning and they are general practitioners as well so they will also help us in making the decision and informing us, they will compare notes with us. They do good work. They are junior as well as a learner so they try to work hand in hand.	Delegation of discharge tasks	Inpatient/Discharge Care
Clinician	Another thing improving mortality after discharge is where we are here, the health knowledge is still low among the people who are at home so if the government can improve the understanding of the people, their response to emergencies, the conditions that need response, if people can differentiate this the mortality would not be there. We have what is called off-site clinics or nursing homes, if …	Primary risk-factors for post-discharge mortality	Post-discharge Mortality
Clinician	We normally check, they don’t go home without immunization. We check those books and there is a policy concerning immunization where each and every one of us is adhering to. We have a department for immunization and children are discharged through the MCH which is the immunization department.	Missing immunizations, vitamins, or deworming	Inpatient/Discharge Care
Clinician	Sometimes you can get a family who wants to request to go home but we weigh it out to check if its worth. Sometimes we honor them sometimes we do not honor them. If the CO isn’t available we must have a nurse around because those who attend to patients are nurse, CO, and MO so you’ll find it maybe the nurse will give a decision or the MO will give a decision but not the caretaker.	Discharge decision- Discharge decision, Discharge decision- Cadres involved in discharge decision	Inpatient/Discharge Care
Clinician	So when discharging, apart from the things we have talked about, we tell them to work hand in hand with the chw. We tell the chw to monitor them while at home and the chw are the ones that lives with the children in the community. We give them instruction, they know each person who is leaving the hospital.	Other resources and guidelines	Guidelines
Clinician	The patients have some fear that they can go home and they can worsen but we normally refer them. But the most important challenge is about education. Most of the mothers that we deal with are illiterate so we try to explain to them in detail what is needed of them. Another challenge here is money and finance. You discharge a patient, he refuse to go home because of transport. Borrow money to cle…	Barriers and facilitating factors- Barriers to follow-up care	Follow-up Care
Clinician	Apart from the ones that are being done at hospital there should also be community -based monitoring. We have chw that monitors information about children care and we have home accidents that are facing children. So these things should be included in all those protocols, accidents at home, in case of danger, in case of emergency those things will be included in the discharge protocol. Even a hotl…	Other resources and guidelines	Guidelines
Clinician	Mostly this is done by senior clinicians. Junior clinicians depend on senior clinicians.	Cadres involved in discharge tasks	Inpatient/Discharge Care
Clinician	Follow up care is normally done by chw together with the clinician. They will do the follow up and they will inform the clinician about the progress—nursing clinician or the Clinicians even sometimes the MO.	Follow-up care cadre	Follow-up Care
Clinician	Yes it is normally done correctly because most of the junior clinicians they pass through the normal training that is required of a clinician and one of the training is discharge so they will just discharge and if it is something they can do at the clinic they’ll just refer to the clinic to follow up.	Delegation of discharge tasks	Inpatient/Discharge Care
Clinician	not able to complete d/c tasks] Yes, sometimes.	Discharge care falls off of list	Inpatient/Discharge Care
Clinician	Mortality arise from lack of response. Maybe a child is discharged home but the care that will be taken to bring the child back to the hospital you’ll find it would take so much so the response changes.	Primary risk-factors for post-discharge mortality	Post-discharge Mortality
Clinician	For the immunization, we normally have books which we have to monitor.	Missing immunizations, vitamins, or deworming	Inpatient/Discharge Care
Clinician	In our hospital here, children that are brought here we have put a department and that department ensures all family and care of children concerning nutrition, follow up, immunization, so we have departments concerned with that.	Provider described strengths- What goes well regarding discharge care	Inpatient/Discharge Care
Clinician	Some of the things that we give them, we have what is called flyers, an instruction that is telling him or her what to do after leaving the hospital. Those flyers will have instruction the patient can read. We can also make home visits with the chw to follow up and see how they’re putting up at home. Three you can also give them promotional things telling them about health while at home.	Barriers and facilitating factors- Facilitators to discharge care	Inpatient/Discharge Care
Clinician	Follow up care goes very well. Normally there’s concerns. We have about 3 people that are concerned with follow up care. We have chw, the community health officer, the public health officer, then we have the clinicians, so there’s communication among the three; it is going well.	Follow-up care quality	Follow-up Care
Clinician	Three months the number ranges. Sometimes you’ll see 10-20 around that. Asthma and malaria they occur during rainy season so after 3 months we have short range and long range so we find the number will increase together with pneumonia and diarrheal diseases and then we have sickle cell so they come in crises and after a few months it comes back- those who have sickle cell disease. At the same tim…	Re-admissions after discharge	Re-admissions
Clinician	From the discharge guidelines, id suggest that it should be standard everywhere such that wherever we are, if we go to another facility, the standard remains the same. Children need to be monitored all around.	WHO/international resoures and guidelines	Guidelines
Clinician	Normally we do it as a team and the team is led by a MO so after have done a final ward round and then we decide that this one can go home the MO will decide but if he’s not there then we ask the CO or I as the person who is taking care of the child, we decide together with the nursing officer.	Discharge decision- Cadres involved in discharge decision, Discharge decision- Discharge decision	Inpatient/Discharge Care
Clinician	In our facility we have two MO so normally they work in shift so we have several COs, about 12, so at no given point is the facility without those. Sometimes the MO isn’t there because there is only two, but the CO will be there to make the decision.	Discharge decision- Cadres involved in discharge decision	Inpatient/Discharge Care
Clinician	The factors we consider first is the patient’s condition, if they are stable if they have finished their treatment then we make the decision to discharge. Some of them we make the decision to refer them to another health facility if the condition they are having we are unable to manage or if we have tried all of the possible ways of management and they are not improving them we refer them to anot…	Discharge decision- Factors that influence discharge decision, Discharge decision- Discharge standard clinical practice	Inpatient/Discharge Care
Clinician	Sometimes they advise we can refer some of them to Kisumu, which is a teaching hospital, which is higher level than the county hospital.	Discharge decision- Discharge standard clinical practice	Inpatient/Discharge Care
Clinician	We normally get feedback to know if the patient has been helped so this is the tracking system whereby we call the other facility and inquire about the management of the patient and the outcome. [realistically how often is the tracking system implemented] it’s normally done by the nursing officer in charge of the facility. They are normally not involved in the day to day care of the patient so th…	Discharge decision- Discharge standard clinical practice	Inpatient/Discharge Care
Clinician	But occasionally we find that when the discharge care plan is not completed we are unable to get them back to the facility so we find they come back as a readmission.	Discharge tasks standard cllinical practice, Re-admissions after discharge	Re-admissions
Clinician	If you refer them without follow up and accompanying them, some of them decide to go home without going to the MCH for fear of being victimized because their child was not immunized at the right time.	Missing immunizations, vitamins, or deworming	Inpatient/Discharge Care
Clinician	Also continuous training for healthcare workers on the benefits of proper discharge care plan and how it impacts on improving the health of these children. The power the clinicians can improve is one, proper documentation when it comes to discharging patients. Again another thing is ensuring that when patients are discharged there are medications they are supposed to get like immunizations, vitam…	Provider described areas for improvement- What can be improved regarding discharge care	Inpatient/Discharge Care
Clinician	This has made some of them to go without getting the proper discharge care plan because of the shortage of staff to get them through all of the processes that are required so that is the main areas where we are getting challenges. The most significant challenge is the number of staff that are seeing the patients. That’s the most significant because it really impacts on the counseling and the serv…	Barriers and facilitating factors- Barriers to discharge care	Inpatient/Discharge Care
Clinician	The challenges that I may include are the issues of affordability of commodities like the drugs is a bit of a challenge and again also challenges on follow up on testing for these patients because they normally experience stock outs even in our laboratories and also some of the diagnostic equipment that are necessary for care of these children and we are forced sometimes to refer them to other fa…	Barriers and facilitating factors- Barriers to discharge care	Inpatient/Discharge Care
Clinician	So if counseling was not done the outcome will become poor.	Primary risk-factors for post-discharge mortality	Post-discharge Mortality
Clinician	It impacts negatively on the outcome of the child because some of the parents you find they have some religious beliefs and they refuse some of the treatment and they decide to go with their kids home without being treated so you’ll find some of this impacts negatively on the health of the child. But what is done sometimes when you come across those challenges especially when dealing with the chi…	Incomplete discharge tasks	Inpatient/Discharge Care
Clinician	They are normally seen and are given good follow up and I have seen the nutritionist follow up to where the kids are staying. And also the same happens when we discharge them to the TB clinic we have tracers, those who are employed to trace the patients so it’s something that is going on well. Also some are given the date for follow up to the clinic, the pediatric outpatient clinic for continued …	Provider described strengths- What goes well regarding discharge care	Inpatient/Discharge Care
Clinician	The referral system normally we also call to get the outcome of the patient that we have referred to see if they were able to be helped. Sometimes the difficulty is transportation because there’s few ambulances and they lack resources even oxygen so that’s a major challenge we are experiencing so we find they lack the basic resuscitation training, so these are some of the areas that can be improv…	Discharge decision- Discharge standard clinical practice	Inpatient/Discharge Care
Clinician	We have the HIV testing algorithms and that goes up to the point of discharge. We also have the TB algorithm that we use for the pediatrics. There is also the malnutrition national guidelines and we also have the pediatric protocol that they use including the IMCI that we use when it comes to discharge of patients.	Other resources and guidelines	Guidelines
Clinician	Yes, there are some times due to workload and when we are experiencing shortage of healthcare personnel so sometimes we find the work is overwhelming for one person so we’ll find that we discharge one patient without considering these factors and some of them come back with the same condition they were admitted for because counseling was not done, for example.	Discharge care falls off of list	Inpatient/Discharge Care
Clinician	When they do that they improve the discharge care for the patient. They normally take is positively because with management of patients there is always continuous learning so I’ve seen them taking it positively and improve on the discharge care plan for the patient.	Delegation of discharge tasks	Inpatient/Discharge Care
Clinician	For the period that I have been at Mbita, I have not come across a situation where the immunization and vitamin A have been out.	'Missing immunizations, vitamins, or deworming	Inpatient/Discharge Care
Clinician	Maybe there are some emergencies or operations they are supposed to be doing so they delegate to the CO or might not have been with them during the rounds to do the discharge care plan for the patient so there are times when it is delegated. [how often] It does not happen a lot but in quite some occasions it happens because we realize that every time there is a discharge the person who makes the …	Delegation of discharge tasks	Inpatient/Discharge Care
Clinician	Yes, we normally include the nursing staff and nutritionist. When we do the ward rounds they are always present. We have the nutritionist and the nursing officer, even the laboratory staff, the physiotherapist and all the cadres that are taking part in the care and management of the patient so we normally seek their counsel when discharging a patient especially for cases of malnutrition we normal…	Discharge decision- Cadres involved in discharge decision	Inpatient/Discharge Care
Clinician	Yes, there are. This happens when they are discharged over the weekend you’ll find that they don’t work over the weekend so you find it’s difficult to get the drugs so we normally give them a TCA to come back over the weekdays but some of them when they go home they fail to come back to the facility. So it’s a situation that happens normally during the weekends.	Missing immunizations, vitamins, or deworming	Inpatient/Discharge Care
Clinician	We have the counseling which supports discharge care and also health education but health education normally comes at the point of entry but when they are being discharged we have counseling whereby they are counseled one on one depending on the condition of the patient and what is expected that the patient is supposed to undertake upon discharge of the hospital until the time they are supposed t…	Barriers and facilitating factors- Facilitators to discharge care	Inpatient/Discharge Care
Clinician	Yes, there are patients that are discharged against medical advice. At that point there are so many things that are not done for them as much as they have been advised on the importance of the treatment or procedure that is being offered to them and they decline. So for those patients we put decline on their file and give their details and they go home. At that point you find the discharge care p…	Incomplete discharge tasks	Inpatient/Discharge Care
Clinician	Because our facility is a sub-county hospital level 4 we normally refer them to a county referral hospital which is our referral hospital within the county. Sometimes with consultation with the county referral- because before we refer them we normally call and inform them of the patient we have and the reason we are referring.	Discharge decision- Discharge standard clinical practice	Inpatient/Discharge Care
Clinician	We normally have readmissions but for malaria and malnutrition there aren’t that much. The quantify, I cannot give an exact number but I can say there are less than 20%. Some of them was readmitted because they were unable to follow up on instructions that were given to them. Some of them because they normally miss opportunities whereby they are not counseled on what they are supposed to do and t…	Re-admissions after discharge	Re-admissions
Clinician	Again some of them we refer them to the country referral to get assessed by pediatricians. Some of them we refer them to the nutritional clinic where they can be followed up for psychosocial counseling. We also have the TB clinic where we refer them and also our comprehensive care clinic for the follow up of HIV positive patients.	Follow-up care criteria	Follow-up Care
Clinician	What I think should be improved is especially on referrals about the personnel who are involved in referring patients getting basic trainings and again putting more emphasis on the follow ups on the clients once they’re discharged because the follow up always rely on making phone calls to the parents and trying to get how they’re doing and sometimes it involves going physically to where the kids …	Provider described areas for improvement- What can be improved regarding discharge care	Inpatient/Discharge Care
Clinician	Yes, we normally have the contact directly for all of the referral facilities. Once we refer a patient they are normally taken in an ambulance to the referral facility.	Discharge decision- Discharge standard clinical practice	Inpatient/Discharge Care
Clinician	Primary risk factors are basically when the counseling is not done properly because whatever contributed to the person being admitted could still contribute to further complications leading to mortality and again when the parent is not counseled well, then it could be complications arise due to the complications of the patient. So that increase mortality of pediatric patients.	Primary risk-factors for post-discharge mortality	Post-discharge Mortality
Clinician	What we normally do when we come across children who have not completed their immunization and when they are referred to the MCH, we normally accompany them to the MCH to ensure they reach there and they are offered services they have missed so we don’t have a situation whereby they can decide not to reach the MCH.	Missing immunizations, vitamins, or deworming, Location for getting missing immunizations	Inpatient/Discharge Care
Clinician	I can say it goes average because some of the things we are unable to do but quite a number that we are able to undertake. This one is because some of the things we are unable to do which I mentioned earlier and because of some of the missed opportunities that arise when we have cases, like during the weekends, when we can’t get some of the medications that are required.	Follow-up care quality	Follow-up Care
Clinician	The WHO blue book we don’t have it currently but it’s something we can look into so we can have it in the facility.	WHO/international resoures and guidelines	Guidelines
Clinician	Yes, but actually in our facility most of the staff we have, because we don’t have interns, and it only happens if the medical officer is busy.	Delegation of discharge tasks	Inpatient/Discharge Care
Clinician	I’m confident that about 90% of these cases can be avoided if proper discharge care is followed up. The challenge is basically just following the proper discharge care plan because most of these readmissions come because of not following the discharge care plan properly. So if that is followed up well, then most of the readmissions can be avoided.	Averted re-admissions after discharge	Inpatient/Discharge Care
Clinician	Normally what I have seen in the nutritional department when we have cases where the children need to be discharged through the nutritional clinic we give them nutritional advice and continuity of care on nutrition.	Provider described strengths- What goes well regarding discharge care	Inpatient/Discharge Care
Clinician	The IMCI guidelines they are available because we have been given some which we normally have in soft copy.	IMCI resoures and guidelines	Guidelines
Clinician	It’s because of the follow ups whereby they might be unable to follow up all the clients and know the outcome of the pediatric patients after they have been discharged. Not able to check the contact information properly for the patient or some of them may not have a way to reach the clients. So that one might result in not getting accurate data on outcomes of patients post-discharge.	Underestimation of post-discharge mortality	Post-discharge Mortality
Clinician	The most challenges that they get sometimes is due to stock outs of drugs at the time when they are being discharged. Sometimes they cannot access some of the medications and this is a challenge because sometimes they are forced to go and buy them, and buying them there are pretty expensive as compared to when they can get them from the hospital and that’s another challenge that can be experience…	Barriers and facilitating factors- Barriers to discharge care	Inpatient/Discharge Care
Clinician	Follow up is normally done by the officers that are on duty that oversaw the patient. And also the nursing officers.	Follow-up care tracking	Follow-up Care
Clinician	Yes we can use it during discharge of patients especially when dealing with diarrheal cases even malnutrition we can use it. [missing] That I cannot say now, what is missing, but its something if I look at it critically again I can identify what is missing.	IMCI resoures and guidelines	Guidelines
Clinician	The discharge decision is made not by one person because our facility we have a MO and also a CO and nurses so the decision to discharge comes after doing ward rounds so when people make the decision to discharge the patient, the MO and CO do the round. Once the patient has finished the course of treatment and is ready to go home the decision is made by the MO or CO, whoever is available at the t…	Discharge decision- Cadres involved in discharge decision	Inpatient/Discharge Care
Clinician	For follow up care we normally refer them to the pediatric outpatient clinic which is run by our medical officer and our Clinician.	Follow-up care criteria	Follow-up Care
Clinician	It depends on the condition of the patient. At the point of discharge we look at what could be beneficial to the client. For example we’ve been having cases of diarrhea, those who come with severe malnutrition. So we prioritize based on the condition of the patient at the time of admission. The ones that would make patient come back to the clinic for example diarrhea because some of them are due …	Prioritize discharge care tasks	Inpatient/Discharge Care
Clinician	Yes, it’s can be related because once they have been discharged the continuity of care and management is also needed. It depends on how they were discharged, what follow up and what are the precautions on counseling that was given to caregivers.	Likelihood of post-discharge mortality	Post-discharge Mortality
Clinician	For example the pediatric protocol is something that we use normally during everyday care of the patient and we use it up to the time when we are supposed to discharge a patient because it givens guidelines for duration of treatment for various diseases and also the Kenyan guidelines on management of pediatric patients.	Kenyan national resources and guidelines	Guidelines
Clinician	There are not quite much. The only ones that we normally experience are especially for diarrheal cases.	Re-admissions after discharge	Re-admissions
Clinician	Yes, I think it will improve because it will give more insight on areas that are supposed to be taken into consideration- areas that caution needs to be taken when pediatric patients are being discharged, and when and for how long they should follow up. I think it will improve on the discharge and care plan for the patient and also the outcomes of treatment.	Impact of enhanced guidelines	Guidelines
Clinician	Like for example the nutrition care. We feel that sometimes weighs us down because we don’t have a nutritionist in the facility therefore we sometimes the country or the administration will require some reports so that they can give us the supplements because now we don’t have the nutritionist to make the reports and we don’t have the supplements. Adding onto that we feel that sometimes there’s n…	Discharge care falls off of list, Prioritize discharge care tasks	Inpatient/Discharge Care
Clinician	Sure, you find that discharge care is given after doing what we call a ward round. You know the same clinician is working at the OPD so when the clinician first reports on duty for example at 7:30 or 8, the first thing he does is see the outpatient plans who are already queueing. Maybe the queue will take up to 11 or 12pm. He will rush; take a break, rush and take care of ward rounds. Then maybe …	Prioritization- Choosing between inpatient tasks, Prioritization- Choosing between discharge care tasks, Discharge decision- Discharge decision	Inpatient/Discharge Care
Clinician	We have two cadres that provide the same—we have nurses and Clinicians. CO they write the discharge they write the instruction and the nurses. Now, for example counseling, the nurses do the counseling for nutrition and maybe if the clinician wrote the take home medicines the nurses ensure that the patient has gotten the medicine and they counsel on any follow up that was to be done. The clinician…	Cadres involved in discharge tasks	Inpatient/Discharge Care
Clinician	Some of the factors that influence include complaints that the patient came with if the complains now, there are no more complaints then we discharge the patient. Two, we have some medications that the patient is supposed to complete the dose for example antibiotics they are supposed to take at least not less than 5 days then we’ll keep the patient for 5 days. But for example for cases like malar…	Discharge decision- Factors that influence discharge decision	Inpatient/Discharge Care
Clinician	That is very tricky because we always ensure that at no point that the CO is away because when one is away there is always another one to cover so at no point you will get the facility lacking a CO around. When one is away there is always another one to cover for the one who is away.	Discharge decision- Cadres involved in discharge decision	Inpatient/Discharge Care
Clinician	The nurse walks them over because the patient are not supposed to carry their file because the file has their details so the nurse walks with the patient and after immunization the nurse walks them back.	Missing immunizations, vitamins, or deworming	Inpatient/Discharge Care
Clinician	If probably there is, we have few staff around. If we get a clinician specifically for taking care of patients in the ward and that would improve discharge care because they will make sure the discharge is done on time and would ensure the tasks are completed on time. Also getting additional staffs like nutritionists.	Barriers and facilitating factors- Barriers to discharge care	Inpatient/Discharge Care
Clinician	Another thing is clinician coming to the ward late for the discharge sometimes delaying the discharge process. The most challenge is the one clinician, that is a challenge, the few staffs because that occurs daily.	Barriers and facilitating factors- Barriers to discharge care	Inpatient/Discharge Care
Clinician	Actually the follow up is usually poor because if I approximate I would say half of the patients turn up and half don’t. So usually follow up is poor especially for patients who get well, they don’t come back. Some of them come from a bit far places so transport to the facility and also the knowledge to understand that follow up is important. After talking to them, the community has a different p…	Follow-up care quality	Follow-up Care
Clinician	In rare cases we have herbal medications being given after you discharge the patient and the patient was doing very well. Now the community will influence the mother or the caretaker or the relative to give the patient some herbal medication which will obviously complicate and that will lead to mortality but it is usually very rare. After discharge the communities around everyone has his own beli…	Primary risk-factors for post-discharge mortality	Post-discharge Mortality
Clinician	I don’t know why but I know that post-discharge mortality is there but I don’t know why they were underestimating.	Underestimation of post-discharge mortality	Post-discharge Mortality
Clinician	For discharge care first of all after managing this patient in the ward and e feel that there is no more complaint of what the patient came in with that is when we decide to discharge. At discharge we do what we call counseling for those patients and also we always, always, always give take home medicines and they are given in pharmacy after discharge. Counseling is always done although this is n…	Prioritize discharge care tasks, Discharge tasks standard cllinical practice, Discharge decision- Discharge decision, Discharge decision- Factors that influence discharge decision	Inpatient/Discharge Care
Clinician	I don’t think so—I don’t really think that it’s part of the discharge that is given. I don’t think so.	Likelihood of post-discharge mortality	Post-discharge Mortality
Clinician	Some of the patients actually the low socioeconomic background so they feel that by staying a few more days in the hospital they are not able to pay for the hospital so they will request discharge even if the patient is has not gotten doing well. We as the clinician believes that the patient should not have a discharge but the family or the relatives or whoever is taking care of the patient will …	Barriers and facilitating factors- Barriers to discharge care	Inpatient/Discharge Care
Clinician	We have enough stock of that. It’s very rare, we don’t run out of that [immunizations, etc.]	Stock-outs of immunizations, vitamins, or deworming	Inpatient/Discharge Care
Clinician	For the practices that support patients this includes counseling, proper patient management, inpatient management. For those points I mentioned, proper patient management when the patient was inpatient, obviously we made sure that the discharge is done timely and also that the patient goes home and also ensures that there is no recurrence of the same illness and to make sure after discharge there…	Barriers and facilitating factors- Facilitators to discharge care	Inpatient/Discharge Care
Clinician	The final discharge is made by the Clinician after doing the ward round whereby they assess the patient and discuss. The decision is made by the CO and he decides if the patient is to be discharged. Later after completing the ward rounds for every patient, sits, and writes down the discharge summary which has the instruction of all details of maybe the take hoe medicines and maybe the follow up c…	Discharge decision- Discharge decision, Discharge decision- Cadres involved in discharge decision	Inpatient/Discharge Care
Clinician	We never discharge without getting those because that is always a priority that we consider.	Missing immunizations, vitamins, or deworming	Inpatient/Discharge Care
Clinician	I will say that more focus is good on post discharge care, or discharge care generally. I think that will really improve the management of the patient.	Any additional information	Inpatient/Discharge Care
Clinician	These are cases where probably, they are very rare cases. According to our assessment we better not discharge this patient or we refer the patient where the best care can be given if the patient has complications that we cannot manage.	Re-admissions after discharge	Re-admissions
Clinician	It’s usually rare but we have a few cases. Like if we discharge 100 patients you end up getting 3 patients coming back. They are readmitted because, one, they fail to come back when you give them follow up, and two, when the patient goes home things complicates again and the patient is brought back. Patient will come back with fever or malaria and after the course of treatment you discharge them …	Re-admissions after discharge	Re-admissions
Clinician	Yea, the nurses are involved maybe because in one way or another they can give maybe some of their observation. We have the nursing students around although not always but when they are around they are involved and also the CO students. When they around they are involved. They are not always around but sometimes they come around	Discharge decision- Cadres involved in discharge decision	Inpatient/Discharge Care
Clinician	I think it’s just the CO and the nurses.	Cadres involved in discharge tasks	Inpatient/Discharge Care
Clinician	I think the fact that the component of referral; if a patient needs a service in another department in respect to the time they are being discharged that works well in our facility because the nurse will take the person up to the point where the patient requires that service. Maybe its in the TB clinic or the MCH or any other dept. the nurse will walk the patient over to that department until the…	Provider described strengths- What goes well regarding discharge care	Inpatient/Discharge Care
Clinician	Yes, they will greatly improve because they will guide you on each and every step and also they will remind you on what tasks that you are supposed to do. They are really important.	Impact of enhanced guidelines	Guidelines
Clinician	If we improve on counseling I know these cases of readmission will really decrease. Counseling itself is part of the task that is given in discharge care. With counseling discharge care will improve and will reduce the changes of readmission.	Role of discharge and follow-up care in re-admissions	Inpatient/Discharge Care
Clinician	That one I will say I will give it 100% because we have the nurses who make the referral so that one is usually done and that one is 100%.	Missing immunizations, vitamins, or deworming	Inpatient/Discharge Care
Clinician	We have wall charts but these wall charts they are extra pages from the IMCI guidelines but they are there the wall charts are there. We have the guidelines plus some flip charts, we have them. They are posted on the wards in the nursing care desk that’s where the person who is supposed to write the discharge summary is seated, that’s where the clinician is seated and the nurse. So on the ward at…	Other resources and guidelines	Guidelines
Clinician	The WHO guidelines is around. We have the pediatric protocol that we use. We use it always because that tells us which action we should take next. There is no point when we don’t use it; it’s a requirement.	WHO/international resoures and guidelines	Guidelines
Clinician	Patients who we have managed for those conditions and they are supposed to be followed up, that one is done at the outpatient clinic. But there are some patients on the wards we managed them but according to the resources we have and our ability we cannot give them the best service so we refer them where they can receive the best service-- to the county facility in Migori.	Follow-up care criteria	Follow-up Care
Clinician	The IMCI guidelines, it is the same because when we look at the protocol that we have, all those guidelines are there and we use them for management of the patient. For malaria, pneumonia, and dehydration, gastroenteritis, malnutrition. The IMCI guidelines for example, it has most of the information. It’s comprehensive.	IMCI resoures and guidelines	Guidelines
Clinician	The priority is because our patients are segregated in terms of we have adults separately, we have the pediatric separately but it’s one healthcare worker who manages all the patients. So we use the current guidelines in Kenya called Prioritizing Pediatric Patients. For example those who qualify according to the guidelines like they are very tiny, those who have respiratory distress, those who ha…	Prioritize inpatient care tasks, Other resources and guidelines	Inpatient/Discharge Care Guidelines
Clinician	The Kenyan national guidelines, I would say that I rarely use that one. We use the IMCI and the WHO which they came up with a small protocol so that is what we use.	Kenyan national resources and guidelines	Guidelines
Other Cadre	What Migori has done well for the cadre of nutritionist, there is one which has been allocated to work in the malnutrition room because of more cases of malnutrition. Also doing the height measurement for which some hospitals in the area are only occasionally taking the height. A system to track cases of malnutrition. On that part they are improving no doubt; they are doing well on that. The inte…	Discharge decision- Discharge standard clinical practice	Inpatient/Discharge Care
Other Cadre	For other medical conditions, discharge is usually done by the clinician that is there. When the clinician isn’t there, the MO. When the CO isn’t around we tend to do the discharge summary unless the CO or MO is around but when the two are not around then we can do the discharge summary.	Discharge tasks standard cllinical practice	Inpatient/Discharge Care
Other Cadre	For those who are coming far away we usually link them to their nearest hospital, but only for those who are using nutrition supplement. When the supplement is not there, we usually tell them to come back.	Follow-up care criteria	Follow-up Care
Other Cadre	For some the medications are there and for others the medications are not there so we tell the caregiver to go and buy outside of the hospital; this is a challenge. Other than that we have a problem with the shortages of the (?) given to malnourished children. So this makes us keep the children for a long time to ensure their survival.	Barriers and facilitating factors- Barriers to discharge care	Inpatient/Discharge Care
Other Cadre	Malnutrition- most of these cases you find the caretakers are not able to pay the hospital fees so it creates a challenge for care. Sometimes we do use a lot of money to buy items that we don’t have at the hospital so it’s not particularly good. Also lack of compliance when they go home, they don’t comply with instructions for good nutrition practices just because of the poverty at home.	Barriers and facilitating factors- Barriers to discharge care	Inpatient/Discharge Care
Other Cadre	That would be follow-up. What we do is link them to the CHV so they are being followed by a program in outpatient called the Outpatient (?) Program. So we give them a TCA for follow up for 2 weeks, a max of 14 days, to come through the help of the CHV.	Follow-up care criteria	Follow-up Care
Other Cadre	We do refer to the MCH but there are given deworming and vitamin A. But there are some cases where we do things like deworming and vitamin A after about a week like when a child has come with anemia. It is usually being done before discharge.	Missing immunizations, vitamins, or deworming, Location for getting missing immunizations, Location for getting deworming medication, Location for getting missing vitamins	Inpatient/Discharge Care
Other Cadre	The MO, the head clinician, nurse, also the social workers helps us with psychosocial issues with counseling. Yes, they do [engage him in the process]	Cadres involved in discharge tasks	Inpatient/Discharge Care
Other Cadre	ome of them need capacity building; they should be strengthened on the need because you might find that the protocol here are not up to date and this can lead to this mortality. When you prescribe a medication that is not necessary or health education which is not appropriate for the condition you are likely to have mortality. These are about not doing well, not making good use of the guidelines.	Underestimation of post-discharge mortality	Post-discharge Mortality
Other Cadre	The one is about financial constraint. Most of them don’t have money for discharge. The other one is about they don’t have the requirements they need for the patient to improve when they go home. We have some cases whereby we have neglected children, those who are orphan and vulnerable children. When you discharge them, it is very difficult because where they are going to land, you don’t know. Ma…	Barriers and facilitating factors- Barriers to discharge care	Inpatient/Discharge Care
Other Cadre	Yes, it is possible the children can die because of low quality care. When you give a wrong prescription because of the information you collected it is likely that they may die.	Primary risk-factors for post-discharge mortality	Post-discharge Mortality
Other Cadre	Mostly, most of them do take like a week. After discharge now they are at home. Lets say they were admitted with malaria or diarrhea. The diarrhea resolved so they are at home. They can come back in 7 days for moderately acute malnourished children.	Re-admissions after discharge	Re-admissions
Other Cadre	IMCI will help us doing triaging. During discharge it does help when you want to identify which nutrition to give and not to give. It helps us in getting what are some of the indicators that should make the patient ready for discharge.	IMCI resoures and guidelines	Guidelines
Other Cadre	As I’ve said earlier, these children come to the MCH clinic, which is also the nutrition clinic after discharge. When they come the severely malnourished cases we usually use an appetite test to tell us whether the child is feeding at home. When they fail the appetite test we take them to the inpatient. For those who pass we give the more RUTF. Also we advise on how to prepare them. We closely fo…	Follow-up care criteria	Follow-up Care
Other Cadre	The MO. During the ward rounds he usually comes and explains the care he is giving then after examination the MO advise on what to do.	Discharge decision- Discharge decision	Inpatient/Discharge Care
Other Cadre	Discharges depends on the condition. For malnutrition patient, the discharge summary is done by the clinician on the ward and then the nutritionist has his part where he writes nutrition notes.	Discharge tasks standard cllinical practice	Inpatient/Discharge Care
Other Cadre	Use during the ward rounds and for dosage and also to identify which formulation to give for malnutrition.	Pediatric Protocol	Guidelines
Other Cadre	When you are doing the discharge and the counseling is not done properly, when they go home the caretaker is likely to repeat the same so this will lead to readmission. So when discharge is done properly, that is to do counseling, that will avoid readmission.	Averted re-admissions after discharge	Re-admissions
Other Cadre	We have some counseling cards. These counseling cards are being provided to the department now. We do give them. Also explain how to use them, they are just a reminder for when they go home.	Other resources and guidelines	Guidelines
Other Cadre	Usually we do triaging to specifically malnourished children because I usually work in the malnutrition room in the pediatric ward. So when they come into the MCH we do the height measurement and the weight. Then that will help us to know the severity of care.	Prioritization- Choosing between inpatient tasks	Inpatient/Discharge Care
Other Cadre	When counseling is given to address the underlying condition it is important so discharge will not lead to readmission.	Role of discharge and follow-up care in re-admissions	Follow-up Care
Other Cadre	Yes we use ready to use therapeutic food. We also use 45R for children. Other than that we use folic acid and multivitamin, and vitamin A. For those who are moderately malnourished. We do give multivitamin sprinkles to put on food.	Other resources and guidelines, Discharge tasks standard cllinical practice	Guidelines
Other Cadre	Prioritization depends on the clinical improvement so if we see the child is clinically improving and the appetite is also fulsome (?) then we discharge them through the OTP. When we see one is active and the other is not active, we choose the one that is active we discharge and the one that is not active we maintain. This will help us to continue with the medication so we will not discharge. The…	Prioritize discharge care tasks	Inpatient/Discharge Care
Other Cadre	One of them is being understaffed. Because of that you may be restrained when you do counseling.	Primary risk-factors for post-discharge mortality	Post-discharge Mortality
Other Cadre	Yes it is a universal tool for all healthcare workers. If you see something in your booklet you know this is now the requirement.	WHO/international resoures and guidelines	Guidelines
Other Cadre	There is a guideline mostly used by nutritionist; some are contradicting the other ones.	Other resources and guidelines	Guidelines
Other Cadre	We use IMCI so you’ll find the medication and how they apply them, you’ll find a slight difference. It impacts universal care of patients.	IMCI resoures and guidelines	Guidelines
Clinician	Discharge care- we give them antibiotics. We have a regiment. If their condition improves we can discharge…we also take the phone number of the client, and advise them about danger signs to return to the clinic. That’s when we normally discharge. So there are a group of people involved in patient discharge. The KEMRI group, we come together and determine discharge. And we discharge with oral drug…	Prioritize discharge care tasks	Inpatient/Discharge Care
Clinician	These go well because mostly we rarely readmit them with the same condition. Through follow up and asking about their well being HCW knows they are doing the right thing.	Provider described strengths- What goes well regarding discharge care	Inpatient/Discharge Care
Clinician	Standard clinical practice—medical officer or a Clinician do the discharge.	Discharge decision- Discharge standard clinical practice	Inpatient/Discharge Care
Clinician	In our ward, then a nurse would be involved but with the consent of a medical officer or Clinician.	Discharge decision- Cadres involved in discharge decision	Inpatient/Discharge Care
Clinician	Improve—bill; most of the clients when they overstay or take more days in the ward they get a hospital bill because some of them are very poor. So economically or financially they cannot pay. The system to be affordable to all then that can improve discharge.	Provider described areas for improvement- What can be improved regarding discharge care	Inpatient/Discharge Care
Clinician	Mostly we take the height and weight and BMI. Then we follow them up. It is very difficult to tell the underlying condition.	Follow-up care criteria	Follow-up Care
Clinician	Things fall off of the list—we do investigation. If we try to…it means we have missed something in the history…the investigations are not clear…If the patient is not improving.	Discharge care falls off of list	Inpatient/Discharge Care
Clinician	Conditions that do not need follow up care—pneumonia, would need but not as much as chronic illness.	Follow-up care criteria	Follow-up Care
Clinician	Refer pediatric patient to pediatric outpatient clinic, MCH clinic. We follow up with them at the same time we can book appointments.	Location for receiving follow-up care	Follow-up Care
Clinician	Normally any health provider is going to be in a position to explain because…preventive measures so you don’t have the patient recurring. For ex. if it’s malaria, they tell how it can be prevented.	Discharge tasks standard clinical practice	Inpatient/Discharge Care
Clinician	Challenge is some of them don’t have phone contact which makes it hard to follow them up.	Any additional information	Inpatient/Discharge Care
Clinician	Depends on the diagnosis. It will be done by someone who is attending. Any Clinician or medical officer.	Cadres involved in discharge tasks	Inpatient/Discharge Care
Clinician	Discharge decision—all of the Clinicians. The Clinicians normally decide; all medical officers. The decision is made by a group of these people.	Discharge decision- Discharge decision, Discharge decision- Cadres involved in discharge decision	Inpatient/Discharge Care
Clinician	IMCI can be used for pneumonia, malaria. We use it as required. We use it to categorize the patient.	IMCI resoures and guidelines	Guidelines
Clinician	We don’t use them when the inpatients who are stable.	IMCI resoures and guidelines	Guidelines
Clinician	Immunization—there are those who are…when the child is admitted we look at the neonatal profile book to see which ones were administered. The nurses give an exam so suppose there is someone…refer to the maternal child health clinic.	Location for getting missing immunizations, Missing immunizations, vitamins, or deworming	Inpatient/Discharge Care
Clinician	Factors—discharge is influenced by the nurses who see the patients and the caretakers are also involved.	Discharge decision- Factors that influence discharge decision	Inpatient/Discharge Care
Clinician	Yes, if someone is on the neonatal unit he is vulnerable and at high risk of getting the disease if they are not immunized. Maybe they are high risk of getting polio.	Any additional information	Inpatient/Discharge Care
Clinician	Patient education so they are informed about the reasons for illness.	Barriers and facilitating factors- Barriers to discharge care	Inpatient/Discharge Care
Clinician	Depends on the severity of the disease, we have a triage for patients. Like in our setup, mostly the common illnesses are pneumonia, diarrhea and malnutrition. Those who have severe pneumonia we normally put the patient on oxygen, give IV drugs, then investigation of the disease. WE can manage the results of the lab then manage immediately.	Prioritize inpatient care tasks	Inpatient/Discharge Care
Clinician	Rarely re-admit them. But a small percentage readmit. Out of 10, maybe we readmit 1.	Re-admissions after discharge	Re-admissions
Clinician	High priority or low priority- just from triage…from the clinical features gives us priority. Mostly severe complaint or representation. Low priority they will not be looking as sick as other patients. That’s why we do triage exam, physical exam, we take a clear detailed history as well as the patient presentation. Patients who are severely wasted would have first priority.	Prioritize inpatient care tasks	Inpatient/Discharge Care
Clinician	Medication and giving the return date. When patient is leaving we give them a return date and that goes well. Also advise them, counsel them, and treat them.	Provider described strengths- What goes well regarding discharge care	Inpatient/Discharge Care
Clinician	Based on availability of health workforce, it’s only one person- usually the Clinician or the nurse- he or she will give the full package including the nutritional discharge medication, he or she will talk about almost everything in a scenario where the professionals that are available, they move from one desk to the other. In that case, they start with the discharge summary. We tell them the pro…	Prioritize discharge care tasks	Inpatient/Discharge Care
Clinician	It varies with availability of the senior officer, but in our case maybe one in two or three weeks. It varies with the experience the junior officer has on the wards. For new junior officers, actually it won’t be correct, but for the junior officers who have been there for some time and they can not be perfect but they can do the correct thing. The action being taken if such a thing arises is the…	Delegation of discharge tasks	Inpatient/Discharge Care
Clinician	In our place what goes well is, one the discharge process. To me, I think it’s adequate even though it’s not enough. Also, the time taken from the discharge decision is made and the time the patient leaves to go home. Another thing is the discharge counseling- it’s very good although we have the challenges I just mentioned earlier. And also the discharge medication they get. The medication is ade…	Provider described strengths- What goes well regarding discharge care	Inpatient/Discharge Care
Clinician	Either the medical officer or the Clinician.	Discharge decision- Discharge standard clinical practice	Inpatient/Discharge Care
Clinician	The first thing is the stability of the patient, if the patient has recovered, if the complaints he or she was admitted with has long subsided. That’s the main factor we consider. Other factors is the patient’s willingness to go home, but we don’t call that a medical discharge, that’s a patient initiated discharge. They have gotten some small treatment but not adequate on the medical aspect so th…	Discharge decision- Discharge standard clinical practice, Discharge decision- Factors that influence discharge decision, Patient absconds or discharge against medical advice	Inpatient/Discharge Care
Clinician	We refer them to the community health volunteers. We also have community health worker. We have professionals working in the community who are able to follow up and refer them if there’s a complication.	Follow-up care cadre	Follow-up Care
Clinician	Like in the month of July, August, Sept, we do have many discharged but 90% of admitted patients are followed up.	Follow-up care quality	Follow-up Care
Clinician	Yes, I mentioned if the caregiver decides to go home without medical consent.	Patient absconds or discharge against medical advice	Inpatient/Discharge Care
Clinician	Normally what we do, after we have done our ward rounds, if a patient is ready for discharge we do the discharge summary and advise the caretaker. We counsel when we give the discharge package that will include the medication being given, the type of home feeds for children who need nutritional attention, but also include prevention options for communicable diseases that might make this child com…	Prioritize discharge care tasks	Inpatient/Discharge Care
Clinician	Sometimes they might not complete everything due to workload and the availability of staff. In circumstances like that, you realized you have to start with the most basic one, like issuing discharge medication, counseling on discharge medication, but the prevention aspect you might not have time to discuss with the caregiver.	Discharge care falls off of list	Inpatient/Discharge Care
Clinician	Other place we refer them is the pediatric outpatient clinic, they help us especially for children with chronic conditions who need to be followed up. [	Location for receiving follow-up care	Follow-up Care
Clinician	What can improve discharge care is one, the challenges I mentioned, two to have people to be there for the counseling, the workload become high and there’s certain shortcuts that are done that is not good for patient care. Generally clinicians could have an update to understand the disadvantages of not discharging patients properly, not giving patients the right package at discharge.	Provider described areas for improvement- What can be improved regarding discharge care	Inpatient/Discharge Care
Clinician	The several that I’ve counted is one, the diagnosis was not made right, two during discharge they didn’t counsel, three probably they counsel but they did not understand what they talked about and didn’t do the right thing, four the patient who was discharged didn’t continue mediation at home probably because of financial reasons.	Role of discharge and follow-up care in re-admissions	Re-admissions
Clinician	It varies with the condition. For a malnourished child it’s the nutritionist. If it’s a medical condition like pneumonia or diarrhea it’s a clinician.	Follow-up care cadre	Follow-up Care
Clinician	That is not there.	Follow-up care tracking	Follow-up Care
Clinician	Generally that’s a gap but the majority… when you ask them to come back, they normally respond but that one is a gap. In my level of care, like level 3 going down, the Clinician must be trained in how to close that gap, but in higher levels probably they need to train the medical officer.	Follow-up care quality	Follow-up Care
Clinician	Exactly, yes. It’s the point of care where the solution must be found. If at all the services are when the point of care definitely the number of readmissions and discharges will be high.	Follow-up care quality	Follow-up Care
Clinician	Generally we determine priority on the availability of the personnel and the workload of that specific day. Usually what we do, at the point where you are given the discharge, we do it as a package so that the caregiver or the patient comes to a room where they are given this package.	Prioritize discharge care tasks	Inpatient/Discharge Care
Clinician	The used to tell them dosages of drugs on day one of inpatient. If they could have a whole discharge package for children. When you have a child admitted, you know that this child need nutritional counseling he or she should be given at discharge. It’s different when you have a child with proper meningitis or another infection- these are children who needs different packages of discharge. But gen…	WHO/international resoures and guidelines	Guidelines
Clinician	Generally, what you people come up with, the discharge package, it has not been a smart guideline because some patients don’t know the dosages of drugs on discharge.	WHO/international resoures and guidelines	Guidelines
Clinician	In very rare circumstances, like when the senior officer isn’t around but at least he or she must have seen the patients even where in patients in the previous day during the ward rounds he said the patient can go home on time, in such a scenario, the junior officer will discharge.	Delegation of discharge tasks	Inpatient/Discharge Care
Clinician	I might not give the exact number because our inpatient number varies throughout the year.	Re-admissions after discharge	Re-admissions
Clinician	It will have a positive impact specifically for the reinfections. The conditions that might affect is reinfections. Secondly, about the discharge package they would give good care when the child is ready to go home.	Impact of enhanced guidelines	Guidelines
Clinician	Usually when we discharge the patients we have to dispense the medication if the patient needs the medication. So I think medication comes first, and then it usually depends on the patient. If it’s a malnutrition patient then the nutrition team will come. If it is a patient who is maybe going home with oral medication then the education comes first. And the take home medication and care after the…	Discharge tasks standard clinical practice, Prioritize discharge care tasks	Inpatient/Discharge Care
Clinician	How often: Daily, but we see a lot of malnutrition cases, so on discharge you have to choose which patients need to be talked to. Patients who will need that information after being discharged. So I would say daily.	Prioritization- Choosing between discharge care tasks	Inpatient/Discharge Care
Clinician	Does discharge care fall off your list? No. For discharge we have to talk to the patient, the ones who need patient education. If I have a malnutrition case then I have to talk to that patient and the caregiver. If its a malaria case then no. Sometimes it’s done sometimes it isn't.	Discharge care falls off of list	Inpatient/Discharge Care
Clinician	Multiple authorizations? Yes. Before we discharge a patient first of all, we have to come back to the round. And the round usually has everybody. The MO, MO intern, the CO intern, the nutritionist, the nurse in charge. So before we come up with the decision to discharge that patient, we have to do the ward rounds first. If that patient is stable, then the medical officer is usually the one who di…	Discharge decision- Discharge decision, Discharge decision- Cadres involved in discharge decision	Inpatient/Discharge Care
Clinician	Why? They go so well because all of the patients who have been discharged, the follow up clinic is very elaborate. We have to tell every patient that we see to go there before they leave the hospital. I think that’s why it’s going so well. We tell every patient to go through there so they will come back for follow up. That helps in reducing relapse for malnutrition cases. It makes follow up very …	Provider described strengths- What goes well regarding discharge care, Follow-up care quality, Follow-up care criteria	Inpatient/Discharge Care Follow-up Care
Clinician	First of all, we would benefit so much from a consultant. Because we see so much that the staff cant handle in the ward, so we don’t know what to do and we end up referring those patients. Another thing that would improve the care is that sometimes we are short on the staff. So we will find that we have one nurse in the department for 40 patients. So it’s overwhelming to administer medication to …	Provider described areas for improvement- What can be improved regarding discharge care	Inpatient/Discharge Care
Clinician	We should highlight the point at which we make the decision to discharge the patient. Sometimes we discharge the patient without them completely recovering in the ward. So at what point will you discharge a patient that has malaria, but they can’t even walk properly and that is a patient who has really improved. So at what point exactly? Maybe they could just take some of the signs and symptoms. …	Impact of enhanced guidelines	Guidelines
Clinician	WHO has malaria, pneumonia.	WHO/international resoures and guidelines	Guidelines
Clinician	Much and can’t get well. So you find that these patients end up coming back. So maybe just patient education, and telling these patients what they should be doing. But we find that we can’t really do that in the facility, because it just comes down to staff and the workload. We would be willing to tell these patients everything they have to do at home, but we don’t have that time, because we have…	Barriers and facilitating factors- Barriers to discharge care	Inpatient/Discharge Care
Clinician	Emphasize that they can come back even if they did something wrong.	Primary risk-factors for post-discharge mortality	Post-discharge Mortality
Clinician	Sometimes you find that the nearest health clinic from this patient is so far, so you can’t really follow up on them regularly. They end up absconding, or they are covered with the same problems because they are far away from the health facilities. So maybe counseling them on what should happen after discharge will be really helpful to these patients.	Provider described areas for improvement- What can be improved regarding discharge care, Patient absconds or discharge against medical advice	Inpatient/Discharge Care
Clinician	How long? That depends on the diagnosis. For example the disease patients, you have to follow up on them. For the pediatric AIDs patients, you have to follow up in a week. For patients with maybe who had severe pneumonia, we only follow up after two weeks. After that we discharge them.	Follow-up care criteria	Follow-up Care
Clinician	How often?: It is something that I usually do every day. Every single day. Because the patients that I have are usually different every day. So I have to prioritize in that situation every single day. And that is usually before I do my ward rounds.	Prioritization- Choosing between inpatient tasks	Inpatient/Discharge Care
Clinician	I think it is because when you send the patient from the hospital, you have done everything you could do for this patient. And usually you discharge them when they are better than they care. So you don’t really expect them to die at home unless the child develops another condition. If you asked me, I don’t think a patient that is discharged is at a higher risk than the rest of the community. But …	Underestimation of post-discharge mortality	Post-discharge Mortality
Clinician	Factors? Usually we put in the progress of the patient, so how the patient has progressed while he or she has been in the ward, and the availability of the nearest health facility if patients can be followed up. Those are the two mains.	Discharge decision- Factors that influence discharge decision	Inpatient/Discharge Care
Clinician	I think that every single person has to play a part in discharging the patient. The consultant has to write something, the MO does, every single person should have to write an elaborate discharge sequence for this patient.	Provider described areas for improvement- What can be improved regarding discharge care, Any additional information	Inpatient/Discharge Care
Clinician	At discharge, they usually are expected to be admitted with the ANC booklet, so we have to make sure that the standards are up to date. For the immunization status, we usually look at the __ scar. So if the child has the ___ we always just assume that the child has had the immunization. Children are expected to have that. So if they do not have it, they are administered before discharge. They are…	Location for getting missing immunizations, Missing immunizations, vitamins, or deworming	Inpatient/Discharge Care
Clinician	That would be patient education, we usually don’t concentrate on that much, and I think thats the main thing. For treatment, we have to do the treatment, and medications have to be given, and follow up for patients with malnutrition and malaria, we have to follow up with them. The malnutrition patients have to come back to the clinic. So I would prioritize following up on a malaria case or a pneu…	Prioritize discharge care tasks, Discharge care falls off of list	Inpatient/Discharge Care
Clinician	It is usually based on whoever is available at that time but almost all of the time we have to have an MO intern in the ward. And a nutritionist has to be in the ward, and a nurse has to be in the ward. So almost all of the time three people will be in the ward to complete the discharge summary. Everyone involved: MO in charge, MO interns, nurse in charge, nutritionist.	Discharge tasks standard clinical practice	Inpatient/Discharge Care
Clinician	Not occurring to clinical practice: Since we only have the medical officer to make that decision, usually we have input from the nurse in charge of the pediatric department. If the discharge is not done in the right way, the nursing officer in charge might come in. But thats in very rare cases. Most of the time it is the medical officer.	Discharge decision- Cadres involved in discharge decision, Discharge decision- Discharge standard clinical practice	Inpatient/Discharge Care
Clinician	In our discharge summaries we have a place for the consultant in the ward, which currently we don’t have.	Cadres involved in discharge tasks	Inpatient/Discharge Care
Clinician	Maybe just the workload in the ward. Sometimes you find you can’t really concentrate on a patient who is due for discharge, and yet you have another acute patient somewhere. So these patients they have to wait for so long, instead of getting discharged in the morning, they get discharged in the afternoon or the evening because of the workload in the ward. So I think that’s because of the staffing…	Barriers and facilitating factors- Barriers to discharge care, Provider described areas for improvement- What can be improved regarding discharge care	Inpatient/Discharge Care
Clinician	Usually the MO intern, the CO intern, and the nutritionist, if there is a path to be used by the nutritionist they will do that. And the medication summary, usually just the MO intern will fill out the discharge summary, and the medication part. So most of the time, it is just the MO intern who is doing that summary. An additional part is for the nutritionist.	Cadres involved in discharge tasks, Discharge tasks standard cllinical practice	Inpatient/Discharge Care
Clinician	Likelihood to die related to quality? I think it is directly related to the discharge.	Likelihood of post-discharge mortality	Post-discharge Mortality
Clinician	Socioeconomic status. We are not really helping with the patients that need better car. They end up in a good condition to go home, but the caregiver may not have the resources to bring them to another facility or to the hospital. That would be a risk factor. If this patient dies we would not even be able to follow up. Another thing is patient education, sometimes you find that you didn't really …	Primary risk-factors for post-discharge mortality	Post-discharge Mortality
Clinician	With the malnutrition cases, usually all of them have to followed up- every single one of them. It is not a matter of whether or not we should follow up on each patient, all of them have to be followed up. Because one way or another they end up coming back. Especially the patients who have very low socioeconomics, they have to be followed up. With the malnutrition patients, it is very elaborate b…	Follow-up care criteria	Follow-up Care
Clinician	Other charts or algorithms: Not really we just use the two. The two protocols have almost everything.	Other resources and guidelines	Guidelines
Clinician	Enhanced guidelines? Yes, I think it would be improved but most of the time we don’t use the international guidelines, we only use the guidelines from the ministry of health. But I think if we can get the international guidelines maybe we can always compare the two.	Impact of enhanced guidelines	Guidelines
Clinician	In our ward, because we don’t have a consultant at Migori currently, so the medical officer in charge of the ward is the one who does the ward round. The discharge summaries are done by the CO interns or the MO interns. So the decision to discharge a patient is usually done by a medical officer, the medical officer that is in charge of the department.	Discharge decision- Cadres involved in discharge decision, Discharge decision- Discharge decision	Inpatient/Discharge Care
Clinician	The impressive thing is that for patients that need follow up, they usually have their recommended screenings. So we make sure that all of the children that need follow up are booked at the outpatient clinic. That's something that goes very well. And then, something else that goes very well is the inputs during the ward round for the discharge patients. So if we see that there is something wrong …	Provider described strengths- What goes well regarding discharge care, Follow-up care quality	Inpatient/Discharge Care Follow-up Care
Clinician	The initial cases of malnutrition are so much higher than, lets say malaria, diarrhea, so we see a lot of readmission for malnutrition. For the other one’s not so much, maybe one or two in three months, four months.	Re-admissions after discharge	Re-admissions
Clinician	Honestly we don't use the WHO booklet in discharging patients. We use the Pediatric Protocol. It is very useful- we use the white book, not the blue book. I think that is the pediatric protocol. I think that is the same thing, but ours is white.	WHO/international resoures and guidelines	Guidelines
Clinician	What proportion could be averted? I think all of them. At discharge if we can just get the education to the patients on how to feed the child I think you could avoid all of the readmission. There are some very simple things that could be done for these patients at home.	Averted re-admissions after discharge	Inpatient/Discharge Care
Clinician	Conditions that don’t require: Malaria, pneumonia, diarrhea cases. The other conditions where we follow up- convulsive conditions we usually follow up.	Follow-up care criteria	Follow-up Care
Clinician	Kenyan National: For example, when we get a patient with malaria. If there is a patient who has been admitted in the pediatric ward, and then we initiate the IV, that’s what we usually use. If the patient is improving, we give the treatment and then we will switch to the orals, and we will usually send this patient home with the oral medication. If the patient has convulsions we will have to do m…	Kenyan national resources and guidelines	Guidelines
Clinician	Usually in the pediatric department, we have the acute group, we have the malnutrition group, and we have the category B and c patients. So usually my priority was I helped the acute patients first because they needed help very very fast. So I have to help the category A before I look at the other patients. So that's how I prioritize my day. I have to see the category A first then I move to the o…	Prioritize inpatient care tasks	Inpatient/Discharge Care
Clinician	Other factors: I can’t really add more to what I said.	Averted re-admissions after discharge	Re-admissions
Nurse	Is that how the process actually goes? Sometimes it may be tricky, especially when you have many children in the ward. But basically there are many things that we have to do, we have to take signs, we have to talk with the patients and their caretakers in the ward. We have to ensure that the patient who is going home is well informed and has the knowledge about taking the medication, about the ho…	Prioritize discharge care tasks, Discharge tasks standard cllinical practice	Inpatient/Discharge Care
Nurse	We do prioritize with the patients at the time of discharge, because you end up understanding each one and what they need, and if it is safe enough to go home. The patient who is well and cleared to go home- you give them the information for the care, for the medication at home, and when they need to, they come back for follow up care. You look at how far the patient is going, the time of the day…	Discharge decision- Factors that influence discharge decision, Follow-up care criteria, Prioritize discharge care tasks	Inpatient/Discharge Care Follow-up Care
Nurse	We have to be convinced that the child is not likely to get complications away from the health center, and that the child is able enough to live a life away from the facility. Also whether the child has completed the prescribed drugs before they go home. We have to also make sure that the mother has been given adequate information on the best care to provide. We need to be convinced enough that t…	Discharge decision- Factors that influence discharge decision	Inpatient/Discharge Care
Nurse	How often? In the past three months, we have had two cases where the parents insisted that the patient go home early when the patient has malnutrition. In one case there was a mother with a sick child, and she was a waiter and said that she needed to go home. She was worried about the bills for staying longer in the facility. They will also not be able to pay their bills because they will not hav…	Barriers and facilitating factors- Barriers to discharge care, Incomplete discharge tasks	Inpatient/Discharge Care
Nurse	Final decision? The medical officer in charge of the ward. When they are not available, then it is the medical officer intern.	Discharge decision- Cadres involved in discharge decision, Discharge decision- Discharge decision	Inpatient/Discharge Care
Clinician	Discharge not done at all? Yes that happens, there are cases when patients have discharge against the medical advice, we do not write a summary, we just let them go. But then we tell them that if the conditions worsen at home they should come back. But we do not tell them the care that they need to do at home, and we don’t get the discharge summary. They have to be advised on the home based care,…	Incomplete discharge tasks, Patient absconds or discharge against medical advice	Inpatient/Discharge Care
Nurse	Before I discharge the child I usually accompany the patient to the MCH and hand them over to the nurse for them to get their vaccinations. Sometimes when we are more than two in the department we do accompany them and then let them go after their vaccines.	Missing immunizations, vitamins, or deworming	Inpatient/Discharge Care
Nurse	The patients get most of the drugs they need to use at home, and they are given recommendations about when they need to be followed up, and the caretakers are well informed about when they need to come back, and how they need to give the drugs at home, when, and the duration and the frequency. The discharge process goes on and most patients are satisfied with the discharge care that we give them.	Provider described strengths- What goes well regarding discharge care, Follow-up care criteria	Inpatient/Discharge Care Follow-up Care
Nurse	Apart from the staff in the clinical center, there are other people taking part in discharge care. For example, the customer care is a different department in the facility and they handle the patient’s movement from one place to another, especially when it comes to directing them to MCH to get their vaccinations before going home. The patient support staff and the customer support staff help, we …	Barriers and facilitating factors- Barriers to discharge care, Discharge decision- Discharge standard clinical practice	Inpatient/Discharge Care
Nurse	There are cases where some patients have referrals, and the referral is not really effective for some of them and they go home. Sometimes parents will not bring their children to the referral for the same reasons that we have been saying so far. There are other times where we make referrals and they are accompanied by our staff, or we make phone calls to the facilities when we have cases we need …	Follow-up care criteria, Follow-up care quality	Follow-up Care
Nurse	Do patients usually adhere to follow up guidelines for certain types of illnesses (severe or minor)? I can say that they comply with the follow up care but not always to the 100% level. And sometimes follow up care are being omitted, especially when we are not able to do the investigations that need to accompany the referral. In cases whereby we are not able to refer a patient in time where the c…	Follow-up care quality	Follow-up Care
Nurse	Referral to the MCH- We do work closely together with the immunization team. We generally send a patient from the ward, and have to check the immunizations and see if the child is due for any vaccinations. Then we see if the child needs vaccinations, we need to take the child to get the vaccinations before we discharge them home. And if the child is due for the vaccinations in a few weeks time fr…	Missing immunizations, vitamins, or deworming, Location for getting missing immunizations, Location for getting deworming medication	Inpatient/Discharge Care
Nurse	Junior clinicians? When they are not available, in the scenario now, we have to organize with the Clinicians on the ground- they make a decision. Do they do it correctly? Yes.	Delegation of discharge tasks	Inpatient/Discharge Care
Nurse	Before you discharge the patient, you have to make sure that the child, especially under 5, is safe enough to survive away from immediate healthcare. Then you have to get the mother. Then on discharge you give the medications that the child is going to use at home. And you give the caretaker, the mother, the relative, whoever is with the child detailed information about when to take the prescribe…	Prioritize discharge care tasks, Discharge tasks standard cllinical practice	Inpatient/Discharge Care
Nurse	When things do not go according to standard- We have few cases when the relative does not wish to be given medical advice. These are the cases when the parents get afraid of raising their medical bills, some of them feel that they need to go away or else they will require additional treatment. There are a few cases when children's parents are maybe students or are occupied elsewhere, they sometim…	Discharge tasks standard cllinical practice, Incomplete discharge tasks	Inpatient/Discharge Care
Nurse	The part that may be hard or tricky to handle, especially when it comes to the kids is a child who we don’t have time to give them enough information, like when does the child need follow up. Should they come back again? Sometimes the caretaker is in such a hurry, they don’t give you adequate time to find that out. So we need to just tell them about the medication and maybe when they should come …	Incomplete discharge tasks, Follow-up care criteria	Follow-up Care
Nurse	No, we normally have adequate- they are always in stock.	Stock-outs of immunizations, vitamins, or deworming	Inpatient/Discharge Care
Nurse	Discharge summary? Normally we write a summary when a collective decision has been made about the discharge and what care needs to be given.	Discharge tasks standard cllinical practice	Inpatient/Discharge Care
Nurse	Normally for the deworming, we do this routinely when they are admitted. So if kids are failing to get deworming, so far I can say that they are dewormed on admission.	Location for getting deworming medication, Missing immunizations, vitamins, or deworming	Inpatient/Discharge Care
Nurse	One thing that would improve discharge care is if we can be given adequate staff, we don't have enough in our healthcare system in the country. If we have adequate staff, we can give adequate time to our patients and make sure we have adequate information. Secondly, we don't have some of the drugs that are very vital to be used by these patients at home. Sometimes we don’t have them because of th…	Provider described areas for improvement- What can be improved regarding discharge care	Inpatient/Discharge Care
Nurse	There are instances where the discharge may be done by the medical officer with the nursing officer on the ground, and the two will not always agree about whether to let the child go home. We may also have cases when two may agree and they will decide without the other clinicians coming together.	Discharge decision- Cadres involved in discharge decision, Cadres involved in discharge tasks	Inpatient/Discharge Care
Nurse	IMCI: Pneumonia, malnutrition, diarrheal conditions, malaria, anemia. The IMCI guidelines is a mega tool in our center for most of the conditions that are being admitted.	IMCI resoures and guidelines	Guidelines
Nurse	The financial constraints where some of the caretakers are not able to pay on time. Secondly there is the problem of inadequate staff and inadequate blood supply. Another thing is we have too many patients in our center and not enough staff. The discharge process becomes easier with more staff. In cases where some of the drugs are missing, it becomes very difficult, especially when patients are n…	Barriers and facilitating factors- Barriers to discharge care	Inpatient/Discharge Care
Nurse	How often? Rarely does it happen, maybe every 10 patients.	Incomplete discharge tasks	Inpatient/Discharge Care
Nurse	Improving guidelines: Yes, that is really important for the kind of care that is given to the patient.	Impact of enhanced guidelines	Guidelines
Nurse	Sometimes with the ward, with the way it is set up, we are not able to accompany these patients to the MCH, but we sometimes when we are not able we have people direct them to the MCH for their vaccines, In my experience so far I have not had an experience where the mother fails to get to the site of the vaccinations, fails to be directed.	Missing immunizations, vitamins, or deworming, Location for getting missing immunizations	Inpatient/Discharge Care
Nurse	How many readmissions? 1 month: in the case of malnutrition, in one month or three, we have not seen readmision- most of them go home when they have been stabilized and they recover very well. There are cases though like of pneumonia, where a child goes home and for the first three months I have seen two cases of children who have returned with pneumonia. Also with anemia, two came back in a case…	Re-admissions after discharge	Re-admissions
Nurse	Do not provide? No.	Discharge care falls off of list	Inpatient/Discharge Care
Nurse	Who- It is a collective activity which happens between the nursing staff within the ward, the medical officer, and the Clinicians and interns who are in the ward. It is a collaborative activity that is being done within the ward.	Discharge decision- Cadres involved in discharge decision	Inpatient/Discharge Care
Nurse	With the WHO national guidelines, there is a tool that we use, like the malaria guidelines and measurements tool. We have the guideline from the malnutrition guidelines also at our center which is helpful for management, and we also have cases whereby they are for pneumonia which is also very common. We also have the level 3 and level 4 guideline coursebook for management of common conditions.	WHO/international resoures and guidelines, Other resources and guidelines	Guidelines
Nurse	Where do you refer patients? Cases where the medical officers are not able to manage the medical supplies and the machines and the tools, will refer patients to [another clinic] if they cannot be managed at our level.	Follow-up care criteria, Location for receiving follow-up care	Follow-up Care
Nurse	Yes, we have one. We use the guidelines for the pediatrics. So like for malaria case management. Normally we give the treatment for the malaria cases, and we use the guidelines and then we assess the state of the patient- if the patient is able to eat well, and drink, they are able to go home and continue with the medications. We also use it for the home care interventions, and educating the care…	WHO/international resoures and guidelines	Guidelines
Nurse	We look at the condition of the patient when they are getting into the ward, their vitals, we will have an evaluation, and then strategize the care based on the patient. We will have a very close look at the patient if they have a severe medical condition. We determine the priority from the vital signs and the examinations. For example, if someone has a high temperature, we need to give them care…	Prioritize inpatient care tasks	Inpatient/Discharge Care
Nurse	For example, we have pneumonia, and our national guidelines say the proper treatment for pneumonia. If a patient comes in with a mild cough and its pneumonia. We send them home with the amoxicillin tabs but they are being advised about the possible complications when they would need to come back to the hospital. So for using the national guidelines to manage common cases, that is one example.	Kenyan national resources and guidelines	Guidelines
Nurse	If a discharge doesn’t go according to the standard the patient might come back because other factors were not considered or some information was not relayed in the process.	Discharge decision- Discharge standard clinical practice, Role of discharge and follow-up care in re-admissions	Inpatient/Discharge Care Re-admissions
Nurse	When it is done incorrectly a patient may be discharged too early or they overstay in the ward and they get a common infection. They do on the job training so they can consider how to go about it, that is how they solve the problem.	Delegation of discharge tasks	Inpatient/Discharge Care
Nurse	We are there with the patient when they are given a discharge and we ensure our input is also added when they are considering discharge of the pediatric patient.	Provider described strengths- What goes well regarding discharge care	Inpatient/Discharge Care
Nurse	When they have adequate medication to be given to the patient when they are discharged. Also make sure they are fully immunized. When you look at their immunization card and they are fully immunized Another thing is if they are proper decision making so everyone is able to consult the nurses, the clinician, the nutritionist so the patient is discharged in rounds. Those are the major things.	Barriers and facilitating factors- Facilitators to discharge care	Inpatient/Discharge Care
Nurse	Discharge medication is a primary. And we also tell them in case of any problem they can always come back to the facility for further management. These are very important, they are key they are a priority, because if the baby does well at home there’s no recurrence of the disease so those are the major things we looks at- the medication and the instruction. If there’s any problem they can come ba…	Prioritize discharge care tasks, Prioritization- Choosing between discharge care tasks	Inpatient/Discharge Care
Nurse	One of the things is staffing. Our staffing needs to be improved, there’s enough so we are able to take care of the pediatric patient accordingly so we are able to be involved fully with the discharge process for the patient.	Provider described areas for improvement- What can be improved regarding discharge care	Inpatient/Discharge Care
Nurse	Yes. Well because they are normally held up. In our facility we have very few junior clinicians so the clinicians are held up in the outpatient department which is normally very busy. They are unable to come to the wards to do the discharge process. This happens quite often. Like three times in a week.	Delegation of discharge tasks	Inpatient/Discharge Care
Nurse	They is a recurrence of the disease, the patient comes back most of the time. Some were not discharged early enough so the impact is negative.	Delegation of discharge tasks	Inpatient/Discharge Care
Nurse	The follow up care is normally handled by the doctors.	Follow-up care cadre	Follow-up Care
Nurse	Follow up care is mostly handled by the doctors. The person on Mondays they do blood pressure they come for follow up care. In cases of critical disease we refer them to a bigger health facility because they have people who can give them the proper care they need.	Follow-up care cadre, Location for receiving follow-up care	Follow-up Care
Nurse	[absconds, leaves against med advice] Yes. We have patients where as soon as they are told they are supposed to be referred they want to go home so they are discharged against medical advice.	Incomplete discharge tasks, Patient absconds or discharge against medical advice	Inpatient/Discharge Care
Nurse	Is the patient stable and we also consult with the doctor who is doing the round and the primary caregiver to determine proper discharge for the patient.	Prioritize discharge care tasks	Inpatient/Discharge Care
Nurse	They normally consult wit the nurses because the nurses will stay with the patient more and will know how they’re doing how they’re faring so they’ll normally consult us then make a decision after reviewing the patient.	Delegation of discharge tasks	Inpatient/Discharge Care
Nurse	We have people in the hospital, they normally do.. [line disconnected]	Follow-up care tracking	Follow-up Care
Nurse	When the patient is stable and is able to take medication orally at home we can discharge that patient and we also inquire from the primary caregiver.	Prioritize discharge care tasks	Inpatient/Discharge Care
Nurse	In my facility we don’t have all the drugs the patient is supposed to be discharged wit hand they are forced to go and buy and the primary caregiver is not always the most financially stable to go and buy the drugs so sometimes they’ll come back with a recurrence of the disease so that is a major challenge. It happens all the time, all the time—we have very few drugs so you find most of the time …	Barriers and facilitating factors- Barriers to discharge care	Inpatient/Discharge Care
Nurse	We write the discharge summary and we follow up the discharge education in detail how the medication is supposed to be administered at home and we make sure the baby is stable before discharging them. After that you can discharge them home. The patient is allowed to go home after giving instructions.	Prioritize discharge care tasks	Inpatient/Discharge Care
Nurse	We have only one doctor so we have the Clinician and the nurse making the decision for the discharge.	Discharge decision- Discharge decision, Discharge decision- Cadres involved in discharge decision	Inpatient/Discharge Care
Nurse	In my hospital we discharge the patient when they are fully recovered and they are stable and we give them discharge medication and instructions to take the medication home so they don’t come back. That is one thing I’ve seen in our facility that is good. We also involve the nutritionist especially for under 5 who come in for nutritional issues you have to involve the nutritionist and they also a…	Provider described strengths- What goes well regarding discharge care	Inpatient/Discharge Care
Nurse	Stability of the patient, availability of the discharge drugs, those two are the key ones. When a patient comes to the hospital they are normally unwell so we want to make sure when they go home they are well and are able to go back to normal. To ensure that the medication has to be there and they have to complete the full dose of the medication.	Discharge decision- Discharge standard clinical practice, Discharge decision- Factors that influence discharge decision	Inpatient/Discharge Care
Nurse	The Kenyan guidelines…we use the WHO guidelines and the IMCI guidelines. It’s not available in my facility.	Kenyan national resources and guidelines	Guidelines
Nurse	Pediatric protocol] Yes, we have access to the pediatric protocol. We don’t use it all the time. We use it when we want to give the right dose to the patient according to the age and weight. We use it to guide us for how to go about the medication. The follow up care [could be included]. It doesn’t have provision for the follow-up care, what should happen or any advice on it. It just tells how to…	Pediatric Protocol	Guidelines
Nurse	Yes, because we are understaffed in my facility so at times we are unable to give the total care because of the understaffing but we try our best to give the best primary care before they go home.	Discharge care falls off of list	Inpatient/Discharge Care
Nurse	The patient is told to go to the nearest facility to where they are living or they can come back to our facility.	Location for receiving follow-up care	Follow-up Care
Nurse	The clinician has one. As a nurse occasionally [I have access to it] but most of the time they [the clinicians] are the ones that have it. It is very vital and it’s use is very important. It’s useful in my facility to have the booklet to do the right thing and give the right medication and give the right instruction to the caregiver. Yes, it has information for follow-up care.	WHO/international resoures and guidelines	Guidelines
Nurse	When the patient is fully recovered we are able to make the decision and they are able to be discharged home.	Barriers and facilitating factors- Facilitators to discharge care	Inpatient/Discharge Care
Nurse	Yes, I think it will improve because everyone gets standard care and very few places the diseases will be recurring.	Impact of enhanced guidelines	Guidelines
Nurse	In my facility we have the charts on the walls. If we can show the patient what to do so they are able to see.	Other resources and guidelines	Guidelines
Nurse	Yes, it has all of the information. It’s another one which is useful and has all the instruction and also follow-up care. I think there is nothing missing, it has everything.	IMCI resoures and guidelines	Guidelines
Nurse	where are the guidelines kept] it is normally with the clinicians, in the clinicians room.	Other resources and guidelines	Guidelines
Nurse	The children are given immunization upon admission, not during discharge. If they are too sick, when they are stable they are linked up to the MCH and nobody misses. On admission we ask for the MCH booklet for every pediatric patient so when you are admitting the patient, you go through the booklet, you see what is missed and you notify the MCH immediately so no one is able to miss. Our MCH is pr…	Missing immunizations, vitamins, or deworming, Location for getting missing immunizations	Inpatient/Discharge Care
Nurse	What goes well for me is that with the pediatric patients we really involve the caregiver at home because these are children of underage, we really want to instruct the caregiver how to give the medication, and make sure they really understood what was ailing the child. This to me we do pretty well. The MCH really works for us because it is so close to the pediatric ward we don't have instances o…	Missing immunizations, vitamins, or deworming, Other resources and guidelines, Discharge tasks standard cllinical practice, Provider described strengths- What goes well regarding discharge care	Inpatient/Discharge Care
Nurse	I think we need to make sure we give quality care. i think we also need the discharge protocols, the dosages, because sometimes you can forget how to give the dosage and this kind of information, but with a protocol ready and available it could help us so when we are doing the discharge it comes out very well, so we are giving the patient the right thing. The quality of care is good, but we need …	Provider described areas for improvement- What can be improved regarding discharge care, Other resources and guidelines	Inpatient/Discharge Care Guidelines
Nurse	Another challenge- sometimes it is hard to explain to them this is what is happening to your child. So you tell them it is a name, and they don't know what the name is so you have to break it down for them to understand. This is a challenge. They might go home assuming they really don't know what is happening to their child. You really can’t explain it for them to get it.	Barriers and facilitating factors- Barriers to discharge care	Inpatient/Discharge Care
Nurse	We need to take time to take the caregiver through the discharge, explain why we are allowing the child to go home, the treatment, how to treat the patient at home. It will protect time and lead to high quality discharge care.	Provider described areas for improvement- What can be improved regarding discharge care	Inpatient/Discharge Care
Nurse	I think we need to identify some people to go to specialized training, so they are just pediatric. It will be better if the pediatric nurse is assigned to the pediatric ward and her job is specifically for this. That to me would really improve the quality of care.	Provider described areas for improvement- What can be improved regarding discharge care	Inpatient/Discharge Care
Nurse	We do nutrition, we weigh the child, we take height, we do immunization, and we collect drugs for them. Taking weight and height is very important because you want to give the right medication that will really help to clear them of the infection. We have to collect drugs for them so the clients get the full doses for the condition at hand. We also have to offer immunization because they are still…	Discharge tasks standard cllinical practice	Inpatient/Discharge Care
Nurse	There is a time when I am unable to complete a task. In a facility that I am working in you have to take care of different wards. So at times I might be in the female ward, I might be in the male ward. Sometimes it is hard because you are one person managing different wards, so by the time you are going to help this client the client is in a hurry, they just want to be given the drugs and go. And…	Discharge care falls off of list, Provider described areas for improvement- What can be improved regarding discharge care	Inpatient/Discharge Care
Nurse	I think enhanced guidelines would improve practices. If these policies are put in place to make sure things are going to be right, then it will roll down to make sure even that child in the village gets the best care. We are here to honor policies and do what we can to give quality care. There is no guidelines at all for discharge care, in fact.	Impact of enhanced guidelines	Guidelines
Nurse	Discharge takes a very important role in preventing readmissions because that is the time you sit with the mother or the caregiver to explain this is where your child is coming from, this is what happened, this is how not to get it back. You have quality time, you have seen how the child has improved so they can go home, but they have to do this and this to not go home. If they really understand …	Role of discharge and follow-up care in re-admissions	Re-admissions
Nurse	No there is no case where someone might not complete discharge care tasks according to protocol. If they are not there we have to make a phone call and consult if they come back. And if the patient wants to leave against advice, the nurse does not do the discharge- we have to wait for the Clinician or medical officer.	Cadres involved in discharge tasks, Incomplete discharge tasks	Inpatient/Discharge Care
Nurse	During the ward round, we have the doctor, the CO the nurse, the nutrition officer, and all together we see the client, how they have been progressing, if they are free to go home, and we make a unanimous decision to see if the client has improved. It is not for one person to decide. The doctor in charge, the medical officer, makes the final decision. That is standard protocol.	Discharge decision- Discharge decision, Discharge decision- Cadres involved in discharge decision, Discharge decision- Discharge standard clinical practice	Inpatient/Discharge Care
Nurse	I think that having time to meet with clients is what doesn’t go all that well. I think you should have time to meet with clients and explain everything, and then go back to take care of the patients. That to me is the most significant.	Barriers and facilitating factors- Facilitators to discharge care	Inpatient/Discharge Care
Nurse	We see 3 to 4 cases readmitted in three months after discharge. Yesterday we had a malnutrition case and this child we admitted because the mother had a difficult time taking care of the malnourished child so she gave up and went and dumped the kid somewhere, and the kid was picked up by the authorities and taken to the hospital, and the kid was severely malnourished. So we went and the child was…	Re-admissions after discharge	Re-admissions
Nurse	We do sometimes go online, we download a soft copy and check them, but the manual one we do not have. We have the wall charts that can show you if there is this weight, you give this dose. And for take home messages. You are not going online to google, there are soft copies of the protocols, and these are consistent. Some have, some don’t.	Other resources and guidelines	Guidelines
Nurse	We have never had stockouts.	Stock-outs of immunizations, vitamins, or deworming	Inpatient/Discharge Care
Nurse	There are some instances when the patients abscond and it is hard to do discharge, but very very few cases. Maybe one patient in four or five months.	Patient absconds or discharge against medical advice	Inpatient/Discharge Care
Nurse	Working in between the discharge process, the clients get tired, they feel like you don’t have time for them, so by the time you come back they are tired and upset and just want to go. Then you have the caretaker going home really not knowing what is happening to the child, so they are just going home unsatisfied, and you don't know how to explain it to them what the patient had.	Barriers and facilitating factors- Barriers to discharge care	Inpatient/Discharge Care
Nurse	We refer them for treatment in the MCH. We refer them for sickle cell, anemia, malaria, pneumonia, and malnutrition cases.	Location for receiving follow-up care	Follow-up Care
Nurse	What we can do to improve discharge care is to have more staff so that nobody is meant to work in the female ward, in the male ward and in the pediatric care so sometimes we have limited time to do a health talk and explain to the caregiver.	Provider described areas for improvement- What can be improved regarding discharge care	Inpatient/Discharge Care
Nurse	When going through discharge care sometimes they have to wait for the clinician to come and give them the health education regarding the pediatric care, and how to go about it. I think the most difficult thing is having a one on one conversation with the clinician. Sometimes in a day we can have up to four patients so you have to discharge the client one on one, you have to explain what the illne…	Barriers and facilitating factors- Barriers to discharge care	Inpatient/Discharge Care
Nurse	Sometimes there are services that our facility is unable to offer, so we refer and they go to a better facility, and sometimes the parent or the caretaker, they ask for the discharge. So we decide as a group.	Discharge decision- Factors that influence discharge decision, Discharge decision- Cadres involved in discharge decision	Inpatient/Discharge Care
Nurse	We always give the discharge care.	Discharge care falls off of list	Inpatient/Discharge Care
Nurse	If we have that quality time to explain every single bit, they will understand “this is can prevent, and this I will not allow to happen.” But you have to run from the discharge to take care of other things. This is how you prevent the readmission.	Role of discharge and follow-up care in re-admissions, Provider described areas for improvement- What can be improved regarding discharge care	Inpatient/Discharge Care
Nurse	A risk factor is if they do not go home with the drugs, or lack of understanding of the disease.	Primary risk-factors for post-discharge mortality	Post-discharge Mortality
Nurse	I think the clients don’t see a need to come back for follow up care unless they get sick again or it doesn’t go well.	Barriers and facilitating factors- Barriers to follow-up care	Follow-up Care
Nurse	If we have the protocols and wall charts with the right messages, we won't have to spend as much time looking for the protocols. So we need the newest protocols to put everywhere in the hospital. It will become easier.	Impact of enhanced guidelines	Guidelines
Nurse	I think it is because as a healthcare worker you have done your part until the client is out of the hospital. And when they are out of the hospital they do not need our care. That is why it is underestimated.	Underestimation of post-discharge mortality	Post-discharge Mortality
Nurse	What we do, we engage the community health volunteers in the villages so we know that a client is coming from a certain village, if we don’t see this client we send the volunteer to check up on the client. If they have numbers that you can call them on we will call them as well.	Follow-up care criteria	Follow-up Care
Nurse	If the medical officer is not there, we have the CO, the second in command, but they have to include the nursing officer, and sometimes the nutritionist, and then the two or three people make a decision.	Discharge decision- Cadres involved in discharge decision	Inpatient/Discharge Care
Nurse	For the case we had it was about the caregivers response. The child was malnourished so she gave up, she gave to us the child. The child became a challenge to her. That is why there is some readmission sometimes.	Re-admissions after discharge	Re-admissions
Nurse	Yes, likelihood to die is related to follow up care. For example, if I am doing the discharge, I often tell the patient when you are going home to take this amount of food, but because I keep on breaking, I am too busy and the parent cannot ask again and does not have time to clarify. So the parent gives a food that is not ideal. Something like that. Something I do not expect.	Likelihood of post-discharge mortality	Post-discharge Mortality
Nurse	We don’t have the WHO book. I know of it but we don’t have it. I don't think it is in this hospital. I would have seen it.	WHO/international resoures and guidelines	Guidelines
Nurse	We do not track patients in our records.	Follow-up care tracking	Follow-up Care
Nurse	I think follow up care will improve if these suggestions are put into place.	Follow-up care quality	Follow-up Care
Nurse	We use them in the management of the patient in the ward, in admission and even discharge. When we have pediatric patients with malnourished condition, dehydration, diarrheal diseases- mostly management. We use it for malnutrition, malaria, and diarrheal diseases.	IMCI resoures and guidelines	Guidelines
Nurse	It is important to prioritize discharge tasks. It is important to counsel about the drugs to tell them what to do at home.	Prioritize discharge care tasks	Inpatient/Discharge Care
Nurse	If i had a patient admitted with dehydration and diarrheal disease, that’s when I would use it. I use it for discharge as well. Ok sometimes when you are discharging a patient when the patient is admitted on discharge they weigh a little bit more or a little bit less you use it to check the dosage, know what kind of information you are going to give the caregiver or the mother at home regarding w…	Kenyan national resources and guidelines	Guidelines
Nurse	Yes, I am able to complete all of the discharge care tasks.	Discharge care falls off of list	Inpatient/Discharge Care
Nurse	We give health talks, we tell about the drugs that are going home, nutrition services, and hygiene. We also check about the drugs that are going home. We collect the drugs, we give them to the caregiver, and we teach them how to give the drugs.	Discharge tasks standard cllinical practice	Inpatient/Discharge Care
Nurse	I prioritize depending on the type of illness of the client or the patient. If a patient has malaria, or diarrhea I will give a health talk specifically on malaria, what kind of drugs, I will teach the caregiver this is how you are going to give that kind of drug at home, this is how you are going to prevent the child from getting another infection of that kind.	Prioritize discharge care tasks	Inpatient/Discharge Care
Clinician	And the vitamins also, is included in the drugs the patient will take home. But sometimes the vitamins, especially vitamin A, we can give the patient before the patient leaves for home; we can give it on the ward.	Location for getting missing vitamins	Inpatient/Discharge Care
Clinician	As far as counseling, especially when we are discharging we normally, when writing the discharge summary, when you call the patient, then you talk to your patient so I think the practice of calling the patient…as part of our discharge routine, especially when we feel that the patient may want to make a good follow up with the patient, we normally sit with the patient when we are writing and talk …	Provider described strengths- What goes well regarding discharge care	Inpatient/Discharge Care
Clinician	Discharge care in my hospital we have some problems. I think we still have to improve in our counseling even though we are doing well. I think we also still have to involve every party I discharge and also I think we can do better in discharge; we are not doing perfect.	Provider described areas for improvement- What can be improved regarding discharge care	Inpatient/Discharge Care
Clinician	Diseases tend to occur in outbreaks so you’ll find there is a period where we’ll have a lot of malaria patients like after the rainy season when there is a lot of breeding of mosquitoes then after that when we are about to change from the rainy season to the dry season there are a lot of mosquitoes and they tend to have high incidence of malaria so we have a lot of patients admit and then you’ll …	Barriers and facilitating factors- Barriers to discharge care	Inpatient/Discharge Care
Clinician	Some of them [barriers] are hard to break because when patients see a cost, when they insist that they have to go—the government currently implemented a policy of universal healthcare where people are insured so most patients are insured so they won’t pay from their pocket the hospital cost because some of these things you as a clinician and there’s policies your hands are tied, you can’t help. A…	Barriers and facilitating factors- Barriers to discharge care	Inpatient/Discharge Care
Clinician	For malaria, normally we give them 3 days for them to come back. If we discharge a patient and the patient presents with symptoms that are similar to malaria again within the first 14 days then we tell them to come back. Then we’ll have to follow up; we have to make the follow up because you think is this a drug failure? Was it a failure of treatment because you treated well but then the patient …	Follow-up care criteria	Follow-up Care
Clinician	With pneumonia so long as we are sure that the patient has completed the full course of the medication, we give counseling on the—because normally sometimes the cost is not fully subsided, we tell the patient it might take longer. If the patient has finished the sequence of the antibiotic and we find the patient is doing fine then we start thinking of other things if the patient is still coughing…	Follow-up care criteria	Follow-up Care
Clinician	Another thing is when the patient fails to come back for review especially with small children and malnourished in particular you’ll find you have told the patients to come back and they don’t come back.	Primary risk-factors for post-discharge mortality	Post-discharge Mortality
Clinician	I think the overconfidence that they have done their part on the ward and follow up is not that important. And I think also that clinicians are not putting a lot of effort in counseling they need to be so they don’t see, maybe post discharge mortality has not come out in the open, has not been highlighted; they have not seen the consequences of post discharge mortality. I think not giving enough …	Underestimation of post-discharge mortality	Post-discharge Mortality
Clinician	Rarely, when maybe somebody who is not allowed to do discharge, discharges a patient normally they have to explain why because we have the rounds…and it is known who is to discharge but they don’t make the decision themselves, they have to consult again depending on the kind of cases, if it is maybe a patient with severe malnutrition then the nutritionist will play a bigger part but when someone …	Discharge decision- Discharge standard clinical practice, Discharge tasks standard cllinical practice, Delegation of discharge tasks	Inpatient/Discharge Care
Clinician	Sometimes you have patients who may be because of cost they don’t want to; they fear the cost, they feel that when they stay longer on the ward they’ll pay a lot so they maybe ask for early discharge maybe before you do everything; they ask for early discharge when you are not ready to give discharge and you don’t offer good discharge care	Patient absconds or discharge against medical advice	Inpatient/Discharge Care
Clinician	We have clinics for patient who may come from around the hospital or in the town then we normally tell them to come back; we have clinics on Tuesday so we book them to come to clinic on Tuesday. For patients who come from far we inquire at the nearest hospital and tell them to visit this hospital if they have a problem or if they find they are still sick. If the hospital sees they are not well th…	Location for receiving follow-up care	Follow-up Care
Clinician	So at home because the malaria was treated badly, the patient is back now with a severe form of malaria or maybe a severe form of anemia. So that usually happens. Or maybe a patient was given drugs, sometimes they don’t fully complete the drugs [in the clinic] and ask them to finish at home and when they try to finish at home they don’t take them well so you’ll find a recurrence of disease.	Re-admissions after discharge	Re-admissions
Clinician	Normally when I am discharging I’ll always try as much as possible to make sure the health education I give, I make sure the patient doesn’t assume. I want that to be clear especially when the patient is taking medication at home. I will try as much as possible after talking to the patient on how he’s supposed to take the medication, then I’ll try and ask the patient to demonstrate or show to see…	Prioritize discharge care tasks	Inpatient/Discharge Care
Clinician	There was a time we attempted for malnutrition we attempted to open care centers in the villages and maybe we identified a clinic somewhere and placed a nutritionist so after discharge we can place the patient with the nutritionist to do a follow up with the nutritionist but it didn’t work so well. I think it didn’t work so well but I think it didn’t work well because we didn’t have enough nutrit…	Any additional information	Inpatient/Discharge Care
Clinician	Kenyan guidelines- especially if I want to discharge a patient with severe malnutrition the Kenyan guidelines says I should discharge when the appetite level is good and also how to test for the appetite. So you manage the patient, if the patient has stabilized in terms of the clinical condition. If the patient is good in term of appetite, you do the appetite test.	Kenyan national resources and guidelines	Guidelines
Clinician	If you discharge with some drug and the drug is not there and the patient feels they have gotten well on the ward but they need to complete the dose at home and the patient didn’t pick the drug then that is a risk factor for mortality. Patients have to pay for the drugs when they are going home and some of them at discharge they don’t have the full amount, they think they’ll buy the drug from the…	Primary risk-factors for post-discharge mortality	Post-discharge Mortality
Clinician	You know counseling is very important when you are discharging a patient because it is from this that the patient will understand a lot, especially when a patient knows when he has a problem when he is sick. When a patient can come for review when the patient might get lost they go home and they don’t seek for help and it can cause a recurrence of a condition so a good counseling is very good whe…	Provider described areas for improvement- What can be improved regarding discharge care	Inpatient/Discharge Care
Clinician	Primary risk factors, one is, you have a patient who doesn’t listen well to your discharge plan. You have a patient who fears the cost so much they don’t want to listen to your advice on discharge.	Primary risk-factors for post-discharge mortality	Post-discharge Mortality
Clinician	Less than 5% can be avoided [by better discharge and follow up care]. This is my personal opinion.	Role of discharge and follow-up care in re-admissions	Re-admissions
Clinician	Some are clinician problems, you might find maybe when you have a person who discharges doesn’t go through the whole process of discharge well I would call that a clinician barrier. We are few in the ward, sometimes you’ll find you do rounds and tend to patients so when you are all alone and you have so many people to discharge it might not be to perfection. It’s a problem sometimes you as a sing…	Barriers and facilitating factors- Barriers to follow-up care	Follow-up Care
Clinician	Sometimes when we are doing rounds, and I might be doing rounds with a senior person than me so maybe when I’m doing rounds…sometimes I do rounds with a student and maybe I am the senior clinician then I need to make the decision. But it depends on who is the senior person doing the rounds. The nurses do consultation, sometimes with the other clinician and also with the nutritionist because in ou…	Discharge decision- Discharge decision, Discharge decision- Cadres involved in discharge decision	Inpatient/Discharge Care
Clinician	A very big role [in averting readmissions]. If we can have good discharge and follow-up care we are going to avoid a lot of readmissions. We are going to manage our patients well and maybe manage conditions well.	Role of discharge and follow-up care in re-admissions	Re-admissions
Clinician	I think it will improve, you know when everyone speaks from the same language and you have the same guidelines you’ll be doing things in a way that you don’t forget anything. The guidelines tend to remind us, sometimes we do forget some things but when we go through the guidelines we remember we are supposed to do this and this before we discharge the patient or when managing a patient. If we kee…	Impact of enhanced guidelines	Guidelines
Clinician	I will say I normally am not able to do the nutritional part. Sometimes I forget to give nutritional counseling just before I discharge a patient. What I normally don’t forget is to give counseling on how the patient is going to take drugs at home.	Discharge care falls off of list	Inpatient/Discharge Care
Clinician	One of the barriers that patients get is when those discharging don’t give them good counseling. Or when maybe we have a lot of patients on the ward and we don’t have enough beds and we have to discharge some patients just to create room for other patients. I think we rush to create room for other patients; the patient doesn’t get good discharge care. When we leave discharge to people who are not…	Barriers and facilitating factors- Barriers to discharge care	Inpatient/Discharge Care
Clinician	Yes, if the patient is poor and we don’t make a good follow up—this is especially to malnutrition. Malnutrition can be managed well on the ward. If you don’t make a good quality of care especially after discharge I’ve seen on two cases—although we have not documented this—but I’ve seen cases where the quality of care, the patient was allowed into the community and later we hear that the patient d…	Likelihood of post-discharge mortality	Post-discharge Mortality
Clinician	What I think goes well is before normally we make a decision to discharge a patient we always have a consultation with the rest of the clinical team; I think teamwork is very good at our hospital. Another thing is that maybe the counseling too. The counseling in terms of how they are going to use the drugs at home, in terms of when they are supposed to come back or in terms of where to seek for h…	Provider described strengths- What goes well regarding discharge care	Inpatient/Discharge Care
Clinician	Normally before a patient is discharged and immunization is found to be insufficient, normally we walk them to the MCH department where the immunization is given. Normally we ask a student to walk the patient to the MCH, get the immunization, and then that is done before the patient can be discharged. Normally when deworming we give deworming drugs but this is included as part of the drugs the pa…	Missing immunizations, vitamins, or deworming, Location for getting missing immunizations	Inpatient/Discharge Care
Clinician	I see it a lot in malnutrition. Malnutrition you might not solve the initial problem. Sometimes the problem will be familiar-- poverty so if I manage a child well with malnutrition and the child is discharged, because the child is going back to the same community the same situation of poverty sometimes you’ll see the patient comes back. So with malnutrition you need to solve the initial reason of…	Role of discharge and follow-up care in re-admissions, Re-admissions after discharge	Inpatient/Discharge Care
Clinician	Yes	Discharge care falls off of list	Inpatient/Discharge Care
Clinician	We have what we call the standard operation protocols around the walls. For instance there are guidelines, this is just an example on the sugar levels on the wall.	Other resources and guidelines	Guidelines
Clinician	I think these have built over time because most of our rounds we do as a team. Because most of our rounds we have the senior most person and the student knows their role in discharge so each person knows his role and I think it is that—each person knowing his role—that has built good teamwork.	Provider described strengths- What goes well regarding discharge care	Inpatient/Discharge Care
Clinician	I have the WHO blue book, I normally carry it when I’m doing my rounds	WHO/international resoures and guidelines	Guidelines
Clinician	Normally especially with malnutrition, so if we fear that when we discharge the patient back to the community, and we don’t solve the reason why first came to the hospital them we will not have solved it so normally for those patients when we know that poverty is a big issue especially for malnutrition, if I fear that I discharge a patient to the community and the patient is likely to come back a…	Follow-up care criteria	Follow-up Care
Clinician	I also have the Kenyan pediatric protocol that we use.	Kenyan national resources and guidelines	Guidelines
Clinician	If the clinicians especially where I work, some of them are not trained on ECAT (the WHO book) so they don’t use it a lot but I have it and most of the Kenyan pediatric protocol it has been adapted from the WHO book so you’ll find most of the guidelines in the WHO book is also there in the Kenyan pediatric book. Most of what is in the WHO book is also in the pediatric book, maybe there are a few …	Kenyan national resources and guidelines, WHO/international resoures and guidelines	Guidelines
Clinician	I prioritize my tasks by giving priority to a patient who is in more need. Normally a patient who is more acute, who needs more need, who I think will be classifying according to the ABC airway, breathing, and circulation. So a patient who is more serious I give priority.	Prioritize inpatient care tasks	Inpatient/Discharge Care
Clinician	Normally before I take patient history I make sure the patient is stable so before I start doing history I stabilize then after that is when I take my history. So taking history after I see the patient is stable. The airway is clear, the patient is stable, and after stabilizing I take my history.	Prioritize inpatient care tasks	Inpatient/Discharge Care
Clinician	And then the information we give, the explanation of how we should be using the medication. So, whatever, the stockouts if we can have constant medications. There are times when we have stockouts of medications, that happens.	Provider described strengths- What goes well regarding discharge care, Stock-outs of immunizations, vitamins, or deworming	Inpatient/Discharge Care
Clinician	I think poverty in this setting, they are not able to often get the very basic medication because of money. Natural calamities like flood in some parts of this country and the hospitals and health care centers available. In certain conditions that can be high risk. Political unstability at some point could affect follow up of the patient. Poverty is at the top of the list then political unstabili…	Barriers and facilitating factors- Barriers to follow-up care	Follow-up Care
Clinician	Most of the times if you hurry to discharge them they will return within one day of when you see them. That informs the care they get on the ward.	Re-admissions after discharge	Re-admissions
Clinician	I'll say those whom we normally readmit in the hospital sickle cell anemia patients. Within 3 months, I'd say like 10. In a span of 6 months, I wouldn't be able to give because we are only in our rotation for 3 months. I think a lot of readmissions could be averted if there was better discharge care, better patient education would avoid readmission. HIV exposed infants, all those patients, if the…	Re-admissions after discharge, Role of discharge and follow-up care in re-admissions	Re-admissions
Clinician	I might not get maximum time with my patient on the ward because you want to be very efficient on the ward so you want to give them personal care. No; not really (discharge care). Sometimes getting the vitals; sometimes I forget to take the vitals. Discharge care, no, normally I have time to explain.	Discharge care falls off of list	Inpatient/Discharge Care
Clinician	In the case of physical therapy or assessing the condition of the patient there are other people involved in discharge decisions. Nutritionist, medical officer, physiotherapist/occupational therapist, pharmacist because they give the medication, if in case we do our own prescription they are involved in discharge because in Migori the prevalence of HIV is so high here. It's a combination of so ma…	Cadres involved in discharge tasks, Discharge tasks standard clinical practice	Inpatient/Discharge Care
Clinician	So patients who, HIV exposed, has mothers comorbidities these ones we need to follow up so that we can see the outcomes of the treatment that we give. In that time at least we can not lengthen their disease. These cases we take care of in the hospital. We have a comprehensive care center.	Follow-up care criteria	Follow-up Care
Clinician	Enhanced guidelines would improve pediatric discharge care because they would be more comprehensive and help healthcare workers make an informed decision. I think they should look at the disease burden in the country and develop a protocol from there. Come up with a protocol that covers everything. The national pediatric TB guidelines, the HIV guidelines, should be monitored or even discharged. T…	Impact of enhanced guidelines	Guidelines
Clinician	We send them to what we call the MCH within the hospital where they're giving Vitamin A or immunizations. They actually pass by there they counsel them there so they discharge through the MCH. In the MCH there are Clinicians and nurses there.	Missing immunizations, vitamins, or deworming, Location for getting missing vitamins, Location for getting missing immunizations	Inpatient/Discharge Care
Clinician	Blue book- in our situation we have the national protocol, not the WHO protocol. The national guidelines are adapted from the WHO protocol. So if that one if what we use every intern must have that, it informs the management of the patient on the ward. So get most of these there in that protocol. We have them in soft copy (blue book) but they are not that much as compared to the national guidelin…	WHO/international resoures and guidelines	Guidelines
Clinician	On the wards the medical officer is in charge of the ward. The medical officer interns, the Clinician interns, and the nurses. Before we arrive on the decision to discharge the patient has to be--we arrive at the rationalization that the patient is ready to leave the ward. It's not one person- its a combination of all of these people. Factors--sometimes those conditions which are referred. Or if …	Discharge decision- Discharge decision, Discharge decision- Cadres involved in discharge decision	Inpatient/Discharge Care
Clinician	I look at the condition of the patient and then from that assessment I get priority of who to give maximum attention to on the ward. Or even from the report we get from the morning report. Most of the time I choose one patient task over the other; multiple times per day	Prioritization- Choosing between inpatient tasks, Prioritize inpatient care tasks	Inpatient/Discharge Care
Clinician	Lack of medication, poor nutrition at home can lead to mortality, and outdated cultural practices. I think they never took into consideration the follow up process of the outcomes after the follow up process. Because those of the follow up cases they do it on a rotational basis so that information is forgotten or left out at some point so thats where the difficulty might come. Yes, I think if onl…	Primary risk-factors for post-discharge mortality	Post-discharge Mortality
Clinician	Being a training officer, I think we are very particular with how we do our discharges. I think we give the best discharge care. Specifically even how we give the medications. If we are not able to give medications, the referral. If its not in the hospital we prescribe the pharmacy if theres a stock out they get from the hospital outside the hospital. I think it goes well because we prescribe wha…	Provider described strengths- What goes well regarding discharge care	Inpatient/Discharge Care
Clinician	There are those information which we have to explain to the patient. Like for example, demonstrate to the caretakers how to give medication and they follow what we show them so they can do it at home. Even those medication which are received, we have to explain to them the dosage and the right condition to store them. Then we leave them to go back home. Then from the assessment we do on the patie…	Prioritize discharge care tasks	Inpatient/Discharge Care
Clinician	We give them services for free. I think if they get services for free and you give drugs for them, they will get good discharge care. We are also understaffed. more staff is what we need to improve care. Sometimes the patient cannot get good care because you are one of two people in the facility.	Barriers and facilitating factors- Facilitators to discharge care	Inpatient/Discharge Care
Clinician	The first thing to do is to identify which patient is good to go home, after that, you tell the patient they will be able to go home. After you prepare the patient that they will be going home you write the discharge summary, after discharge summary then the patient will go to the pharmacy and come back with the drugs, the pharmacist will talk to the patient about the drugs, then you will also re…	Prioritize discharge care tasks	Inpatient/Discharge Care
Clinician	Yeah there are times that we don’t do discharge, when you are very busy or you have an emergency you can delegate to the nurse to do that for you. It is the nurse that is going to do the discharge, but you must write the medication that the patient will take at home. That is the priority, to write the drugs. The nurse can do the counseling now.	Discharge care falls off of list	Inpatient/Discharge Care
Clinician	Again it is lack of medication because if there is no medication then the patient cannot survive. But depending on the patient, if you know that the parent won’t be able to take care of the patient or if the patient is not very stable then you won’t allow that patient to go home until they are well. You give drugs until the patient is well. So family can also influence discharge.	Discharge decision- Factors that influence discharge decision	Inpatient/Discharge Care
Clinician	There are some instances when patients will go home without medical advice. You may have a patient in the ward but the relatives are opposed to the patient being in the ward. Or they are not compatible with the doctors, and whatever you tell them to do they are not doing. Because in the region where I work, some people believe in herbal medication and stuff, and prayer so the advice can go agains…	Patient absconds or discharge against medical advice	Inpatient/Discharge Care
Clinician	I think also if the patient is having any complications or any problem with malnutrition. If the patient has any problem with malnutrition then we refer to the nutrition center, and if the patient qualified we also give them the supplements, or if they are a patient who needs follow up, we give them a date.	Provider described strengths- What goes well regarding discharge care	Inpatient/Discharge Care
Clinician	We have also the community health workers who are trained to how to detect illnesses in these children and refer them to the facility.	Likelihood of post-discharge mortality	Post-discharge Mortality
Clinician	Mainly the community health workers and nurses make sure the patient come back.	Follow-up care cadre	Follow-up Care
Clinician	We have some small wall charts like those on nutrition, we have the guidelines for malaria and TB in the ward. We also have the discharge plan.	Other resources and guidelines	Guidelines
Clinician	We have the contact we can call, and we also do the tracing if we need the contacts, where you go to the patients home, because they always give directions of where they are coming from. When they are missing you can follow through with the chief and find them. I think this works well for us. It is working for us. There are instances when it doesn’t work well, like in a case where someone gives t…	Follow-up care tracking, Follow-up care quality	Follow-up Care
Clinician	Yeah, I think it is because sometimes if the patient doesn’t follow the right instructions, they might die.	Likelihood of post-discharge mortality	Post-discharge Mortality
Clinician	There are instances when the doctor will delegate tasks to the junior Clinician. The junior clinician will do it under supervision, usually the junior can not make a decision alone- the decision has to be made as a group. There are maybe some instances when the junior clinician will do something alone because we have some shortages, so when we have shortages and you are alone on duty you can stil…	Delegation of discharge tasks	Inpatient/Discharge Care
Clinician	This isn’t really a problem with the hospital, but sometimes we have drug shortages in the county. Sometimes you want to discharge a patient, and there is no drug for the patient. So it becomes a challenge. If you send them and tell them to buy the drugs at home, they end up not taking the drugs. They come back with the same complications and the same disease. So it is always complicated.	Barriers and facilitating factors- Barriers to discharge care	Inpatient/Discharge Care
Clinician	In our system we have the doctor, then we have the Clinician, then the nurse. When the doctor is not around the Clinician will do the drugs. if the Clinician is not around, the nurse will have to take care of the patient, and the patient will not go home.	Discharge decision- Cadres involved in discharge decision	Inpatient/Discharge Care
Clinician	That is a hard answer to have, because it will depend on how the patient is. if the patient is not very stable, it informs us to maybe not discharge the patient.	Discharge decision- Factors that influence discharge decision	Inpatient/Discharge Care
Clinician	Yes it will minimize the readmission because the patient will go home with the right drugs, the right information, and the right follow up, and that will reduce readmission.	Role of discharge and follow-up care in re-admissions	Re-admissions
Clinician	We have the nurse, the Clinician, the nutritionist, the CHW, we have the lab technician also and those are the people we have around.	Discharge decision- Cadres involved in discharge decision	Inpatient/Discharge Care
Clinician	Think the only thing that we are doing is that we don’t have a discharge summary for pediatric, we just have the general one. So I think we need to design one just for pediatric.	Any additional information	Inpatient/Discharge Care
Clinician	They go well because a child is being monitored for years, so if a child comes into the ward we can monitor what they have and what they have not received within that duration. So if we find out they need something, we will refer them back to the MCH. They will be walked to the MCH and the nurse or nursing student walks them back to the ward.	Missing immunizations, vitamins, or deworming, Location for getting missing immunizations	Inpatient/Discharge Care
Clinician	When it comes to the patient caregiving there is nothing we do not do, unless it is a surgery, that is one thing we are still not allowed to do.	Prioritize inpatient care tasks	Inpatient/Discharge Care
Clinician	As a clinician, when I am doing the rounds I determine which patient is to go home, and after that I write a discharge summary.	Discharge decision- Discharge decision	Inpatient/Discharge Care
Clinician	The doctor who did the round is the one to make a decision about when the patient can go home, but usually it is a collective decision, depending on the report that the nurses give out, if the patient has some kind of complication, the nurse will share with you and then you will make a decision. The nurses will tell you that the patient is doing well, and then with your examination you will decid…	Discharge decision- Cadres involved in discharge decision	Inpatient/Discharge Care
Clinician	When he does it incorrectly, that will have a negative impact because it will affect the patient. That patient will not go home on drugs, or maybe the patient will go home and miss the care. So it will affect the patient. So it is negative. When the patient is discharged from the ward we give them 10 days, and within 3 to 4 days they should come back to the ward. So we know	Delegation of discharge tasks	Inpatient/Discharge Care
Clinician	Yeah we do counseling, we tell the patient about the drugs they are going to use at home and the possible side effects that the patient should expect, we must do that. Because they are pediatric, we usually do this with the caregivers, the ones that will take care of the child at home.	Prioritize discharge care tasks	Inpatient/Discharge Care
Clinician	It is very very rare for that happen when a patient is in the ward. Because when the patient is in the ward, we will make sure to see if the patient has gotten all that.	Missing immunizations, vitamins, or deworming	Inpatient/Discharge Care
Clinician	Whenever we are doing a ward round, and when you need to discharge and are not sure of the dosage, you can check and they have information.	WHO/international resoures and guidelines	Guidelines
Clinician	Things like fever, diarrhea.	Primary risk-factors for post-discharge mortality	Post-discharge Mortality
Clinician	When a patient did not go home with the right drugs, when the caretaker did not follow the right information for care, or when the discharge summary was not given properly, or when the right medication was not given, or when the decision to discharge a patient was not made well. The patient was discharged when the patient was unwell.	Likelihood of post-discharge mortality	Post-discharge Mortality
Clinician	Number one is financial, number two is stock of drugs. Sometimes we discharge the patient and the patient doesn’t get the drugs because they cannot afford the drugs outside the facility.	Barriers and facilitating factors- Barriers to discharge care	Inpatient/Discharge Care
Clinician	There are not very many. Sometimes we readmit because the patient went home without medication, and that patient came back with the same complaint. Sometimes we readmit the patient because of infection.	Re-admissions after discharge	Re-admissions
Clinician	We give them a return date for them to come back for review, and apart from that we have the community health workers who are linked with the community so they can get care at home. But mainly we rely on the patient returning for a check-up.	Location for receiving follow-up care	Follow-up Care
Clinician	Another challenge that we face is the family, sometimes the families have beliefs, and sometimes your treatment of the patient is different from their beliefs, so it can be a challenge.	Barriers and facilitating factors- Barriers to discharge care	Inpatient/Discharge Care
Clinician	I think what goes well is that when we make a decision on discharging a patient, depending on the condition of the patient we will make sure we discharge the patient on the right medication. And we make sure that the patient is counseled. I think that goes ok. The patient gets the right, treatment, the right medication.	Provider described strengths- What goes well regarding discharge care	Inpatient/Discharge Care
Clinician	I think they underestimated because we do the discharge summary, after we do it right, the patient does the right thing they need for discharge, there is not much that we do after discharge.	Underestimation of post-discharge mortality	Post-discharge Mortality
Clinician	Maybe they should have some kind of tablet, that would make it be as current as possible.	WHO/international resoures and guidelines	Guidelines
Clinician	The challenge of drugs and finances is one that is not rare. Many times we face this challenge. With the family and the financial status it is more rare, but with the drugs it is common.	Barriers and facilitating factors- Barriers to discharge care	Inpatient/Discharge Care
Clinician	We also use IMCI when you have patients in the ward and you need to refer something with IMCI, you use to refer. For now I am ok with it, I don’t see any problem.	IMCI resoures and guidelines	Guidelines
Clinician	Those three books, we use them concurrently, but sometimes you can lose one. If you are missing one, you can use the other one. So we use them concurrently. Nothing needs to be added, it’s ok.	Kenyan national resources and guidelines	Guidelines
Clinician	Yeah, we use it when you are going out because it is very small and you can use it in the pocket, to refer very fast. I am ok with it, I don’t see anything to add- maybe how to discharge a patient.	Pediatric Protocol	Guidelines
Clinician	Yes, I think it will make it better. Because if I leave here I can work somewhere else because we have the same guidelines everywhere. With the international one we use it differently.	Impact of enhanced guidelines	Guidelines
Clinician	Also give a TCA when to come back.	Follow-up care	Follow-up Care
Clinician	Parent must be made to understand the nature of the condition or the disease the patient is suffering from so when they are at home we know very well management of the patient is an approach, the patient must be involved, doctor must be involved, the patient must be informed and therefore good care, health education, and understanding the nature of the patient will help to promote the health of t…	Discharge tasks standard cllinical practice	Inpatient/Discharge Care
Clinician	Patient might not manage to access all of the…you require during discharge care because of poverty so they might give a lot of talk but the patient or the caretakers do not manage some of the care for malnutrition, some people are very poor for transport when we discharge the patient we discharge them for a long time until the child attend and the child can get common infections and be readmitted…	Barriers and facilitating factors- Barriers to discharge care	Inpatient/Discharge Care
Clinician	Always having anxiety that their child can be discharged home. That anxiety and sometimes they come with that...the condition can be managed and treated and it will be over. The problem comes up when the child comes with a severe illness like diabetes, the child is…leukemia, HIV positive patient these are people who must be comfort very well and therefore the patient must be made to understand th…	Barriers and facilitating factors- Barriers to discharge care	Inpatient/Discharge Care
Clinician	Sometimes in the pubic hospital like county referral sometimes the government will subsidize and it can be lowered some price depending on the financial…there is some subsidy that can be given so that in case the deal was too fine we can still chip in and assist. And the work of the…for those who are not able to pay their hospital bill…	Barriers and facilitating factors- Facilitators to discharge care	Inpatient/Discharge Care
Clinician	Somebody who understands the local dialect in case of the language barrier, you can call someone who is more familiar with the local language to explain to the caretaker, to explain to the parent what is supposed to be done in the best way possible because when you fail to do that you find that someone to help you in operating and explaining these things together with financial language in way th…	Barriers and facilitating factors- Facilitators to discharge care	Inpatient/Discharge Care
Clinician	Negative attitude even if it’s the condition of the patient, you’re supposed to have a positive attitude. In case the caregiver have a negative attitude, inform the caretaker, counsel the caretaker very well so that you can remove them from negative attitude to positive attitude so you can move together as a family.	Barriers and facilitating factors- Facilitators to discharge care	Inpatient/Discharge Care
Clinician	Management event or not and also to know does the parent or caretaker understood whatever he or she was told to do to the patient. That will determine follow up healthcare of the patient without any other problem.	Follow-up care criteria	Follow-up Care
Clinician	Management to the previous management from the ward. Two it also helps to identify any other measures that are not, because someone might be under many several occasions of fever, fever, fever the tests are being done three or four times now if it is booked under follow up for special clinic you can identify conditions and manage them. It can also correct the gap which are left maybe during disch…	Role of discharge and follow-up care in re-admissions	Re-admissions
Clinician	There is a lot of mixup one the post-mortality discharge because of lack of clear records. Some after leaving the hospital, they go further to visit other public where they…the child has died, the don’t have good medication so that becomes a problem. Others will give you a phone number which might only function for the first day, the second day if you call them you will never reach them so having…	Underestimation of post-discharge mortality	Post-discharge Mortality
Clinician	That will determine the prognosis of your discharge healthcare you are giving because if the patient or the parent understand whatever you are speaking and they put it to action then the prognosis will be good. But if they fail to put it into practice the problem will be very bad because now…the matter there is to understand whatever the healthcare provider was saying and put it into practice. If…	Likelihood of post-discharge mortality	Post-discharge Mortality
Clinician	How we prioritize our discharge care it must depend on the diagnosis of the patient—what we are managing—and after identify what you are managing you will then go to the cost so that when you are discharging the patient you try to solve that problem. For example for malnutrition, you must identify what caused the malnutrition, is it ignorance, is it poverty in the family. After identifying the ca…	Prioritize discharge care tasks	Inpatient/Discharge Care
Clinician	There is lack of transport to reach the nearby facility to manage that, the parent or caregiver must walk over 10 km or 20 km and remember this child illness might be very urgent, convulsing, and they can’t accept the quality of the services…and can be a risk factor for post-discharge mortality because if you can’t get the best or the right healthcare at the right time that will relate to rescuin…	Primary risk-factors for post-discharge mortality	Post-discharge Mortality
Clinician	Regarding discharge care what you have to consider is general health education and they consider the hygiene and tell the patient how to take care of the child and how to manage the patient. The next thing you have to consider is accessibility of the health care at the right time so in case they have to be engaged with—the parent must be informed of the nearest medical center for further review i…	Discharge tasks standard cllinical practice	Inpatient/Discharge Care
Clinician	The people who are always involved in completing discharge tasks, the nurse on duty, Clinician, in the case of malnutrition we have the nutritionist, and if we have a child we don’t know their place very well we might also involve the social worker to trace the child home.	Cadres involved in discharge tasks	Inpatient/Discharge Care
Clinician	The next thing is about language. How to solve the language is a problem that is manageable.	Barriers and facilitating factors- Facilitators to discharge care	Inpatient/Discharge Care
Clinician	the most available resource so that they can feed the children very well.	Follow-up care criteria	Follow-up Care
Clinician	The next problem is inter-service, or intra-service, provider communication channel through the nurse, the clinician must pick the condition of the patient from nurse and the nurse must elaborate more depending on what the caretaker is supposed to do to that patient so that when the patient goes home he is well informed and well-familiarized with the condition of the patient. If these things- int…	Barriers and facilitating factors- Barriers to discharge care	Inpatient/Discharge Care
Clinician	Because…they use the most available one so we can mind those patients, so when you follow up depending on that malnutrition if, for example that child who is immunocompromised, if the child is HIV positive, once you’ve identified that you follow up if the child is taking medication properly, if the child is going to clinic every now and then, if the child is always under check-up for the viral lo…	Follow-up care criteria	Follow-up Care
Clinician	What improves discharge care is health education is very important. You must provide elaborate and comprehensive health education to the guardian, to the parent appropriately.	Discharge tasks standard cllinical practice	Inpatient/Discharge Care
Clinician	Yes, and it is also possible but sometimes it becomes impossible due to maybe one or two reasons. One, the quality of discharge healthcare there is a chance the caretaker didn’t understand what you were saying becomes a problem. So the problem is understanding. The caretaker understands whatever you are saying. If the caretaker understand the nature	Likelihood of post-discharge mortality	Post-discharge Mortality
Clinician	One of the things we have to prioritize is getting the weight and the age and the data whether they are reactive or non-reactive, the ability of the child to take oral and the vital signs.	Prioritize discharge care tasks	Inpatient/Discharge Care
Clinician	Then attitude, about attitude if I’m involved character and are…you manage the patient as positive as your brother. For that attitude what you manage no one is supposed to have a	Barriers and facilitating factors- Facilitators to discharge care	Inpatient/Discharge Care
Clinician	These barriers are very easy to manage and some are very difficult; it depends…one like poverty in case of financial...caretaker	Barriers and facilitating factors- Barriers to discharge care	Inpatient/Discharge Care
Clinician	One of the barrier for effective discharge care is the language barrier. This comes because some of the clients or the caretakers or the parents might not be able to understand the common language especially English focused or Swahili. So the service provider must also be a person to speak very well in the local dialect language so that could be a stumbling block to effective discharge care.	Barriers and facilitating factors- Barriers to discharge care	Inpatient/Discharge Care
Clinician	That comes as a result of lack of communication from the caretaker to the health provider because when we book them for follow up their numbers are being taken for good follow up to trace the background and in reality some of them are coming from a remote areas so sometimes communication becomes a problem so when they’re compiling the resource you realize	Underestimation of post-discharge mortality	Post-discharge Mortality
Clinician	Yes. What we normally do is we review the patient then after the review, after we check the vital signs and see the patient is stable, then you also give health education then you now just discharge and you can	Discharge care falls off of list	Inpatient/Discharge Care
Clinician	We always have the discharges—we normally use to record them in the ward register. As for our facility, after review together with the consultant and the medical officer, the Clinician is allowed to write the discharge with the approval of the ward consultant and the in-charge.	Discharge decision- Discharge standard clinical practice	Inpatient/Discharge Care
Clinician	Some of the patients are coming from very remote regions and they can’t accept the immunizations as per the requirement. So when we realize someone has not been immunized accordingly, they must pass by the MCH for immunization because that one will be a missed immunization and they are allowed to give vaccine so they are always being immunized as they are being discharged. They must pass the MCH …	Missing immunizations, vitamins, or deworming, Location for getting missing immunizations, Location for getting missing vitamins	Inpatient/Discharge Care
Clinician	And the very last is the condition of the patient.	Barriers and facilitating factors- Barriers to discharge care	Inpatient/Discharge Care
Clinician	On that severe acute malnutrition it depends on the child, how is the child, so that when the child is taking the medication and the management there is supposed to be put under follow up to know whether there is some compliance to the	Follow-up care criteria	Follow-up Care
Clinician	Readmission is very rare unless the patient fails to comply with the instructions which were given by the health provider. So the readmissions is not a barrier unless they fail to comply with the health instruction and education and medication they are given unless there is a post infection apart from the one that was being managed. As far as I know, if the parent comply with what you were saying…	Role of discharge and follow-up care in re-admissions, Re-admissions after discharge	Re-admissions
Clinician	The next thing is attitude of the patient or the attitude of the caretaker. When you want to discharge a patient you must have a good attitude to develop a good rapport with the patient. In the case of a poor attitude you want to manage the discharge appropriately.	Barriers and facilitating factors- Barriers to discharge care	Inpatient/Discharge Care
Clinician	The discharge of the patient, one is the vital signs, two is the ability of the patient to take oral comfortably, three is the stability of the patients, and four which is very minor, under record of the parent that the ability of the patient to take oral and the stability of the patient so that means the vital signs are okay and stable for the last 48 hours and the child is out of danger so now …	Discharge decision- Factors that influence discharge decision	Inpatient/Discharge Care
Clinician	The highest risk factor for post-discharge mortality. One if the compliance to the medication. And two is the inability to access better healthcare at the right time and the quality, to access quality healthcare at the right time and…you can discharge a patient and a child and later on they die at home. They are coming from a remote region and	Primary risk-factors for post-discharge mortality	Post-discharge Mortality
Clinician	IMCI and the WHO so we look at care for discharge; it will really help us a lot in terms of the discharge and then the blue book gives you a lot of comprehensive explanations about why you have to give medications, you have to inform the patient about the condition especially the health education and you even have to identify some of the side effects of the patient…those guidelines will to identi…	IMCI resoures and guidelines, WHO/international resoures and guidelines	Guidelines
Clinician	What will make us do a follow up care it depends on the severe acute malnutrition. That will push you to follow up with these children. In the case of poverty e must be sure to inform that caretakers to use	Follow-up care criteria	Follow-up Care
Clinician	One you must identify the patient using the presentation first, after presentation you have to identify the priority signs and danger signs. After doing a history and examination you have the impression before you come to diagnosis. After diagnosis then you go to definitive management depending on the diagnosis you come up with after lab results. So after that we manage until the patients become …	Prioritization- Choosing between inpatient tasks	Inpatient/Discharge Care
Clinician	It plays a very good role, that is why we normally book them to come back for check-up and special clinic…to identify and manage…Whatever the role the follow up healthcare is doing to reduce readmission, one it improves the quality of healthcare by providing a	Role of discharge and follow-up care in re-admissions	Re-admissions
Clinician	Yes the guidelines will improve discharge care because it will help you to know have you managed all the steps that are required so you will know whether your patient is ready to go home so the guideline is very important to use; it’s a very important tool.	Impact of enhanced guidelines	Guidelines
Clinician	What will determine [priority] is the presentation of the physical examination. Like the danger signs, convulsions and the airway, fever, diagnosis, color; so this determines our priority for the patient and the type of condition. The management will change depending on how the patient is.	Prioritize inpatient care tasks	Inpatient/Discharge Care
Clinician	If the CO isn’t available we must have another round because those who attend to patients here are nurses, CO, and MO so you’ll find if the CO isn’t around the nurse will give a decision but not the caretaker.	Delegation of discharge tasks	Inpatient/Discharge Care
Clinician	So together with the book, when we are doing discharge we must know when he is due for the next immunization and we refer or we attend to them according to the schedule in their books. Sometimes they get immunization when they are getting discharged if they are due. We normally check so they don’t go home without getting immunizations. We check those books and there is a policy concerning immuniz…	Location for getting missing immunizations	Inpatient/Discharge Care
Clinician	They look at those charts and those books because each and every person in pediatric ward in Kenya must have the immunization book, they call it the ANC book, so they go around the ward, the nurses check the book, the clinicians check the book, so it is very hard to miss a child that has not been immunized. We to that thoroughly in all the department, the ward, the outpatient, the MCH, labs, ever…	Provider described strengths- What goes well regarding discharge care, Missing immunizations, vitamins, or deworming	Inpatient/Discharge Care
Clinician	Sometimes mothers take the book home and water is poured on them, food is spilled on them, so they come and you can’t read it clearly. Secondly we also call for the education of mothers and those who are concerned. The mothers will be made aware every time they come to our clinic they will know from the time of admission to the time of discharge. As well as personnel capacity building. If they im…	Provider described areas for improvement- What can be improved regarding discharge care	Inpatient/Discharge Care
Clinician	What should be improved is the communication and the empowerment of all the people who are concerned. The capacity building on them is a little low. At least the government can come up with a procedure for improving the standard so they can be employed with the government fully because most of them are doing volunteer work. So you’ll find that most of them have low education, this should be impro…	Follow-up care criteria	Follow-up Care
Clinician	They normally do it correctly. If there is something that has not been done correctly we will fix it at the clinic level because we normally have malaria cases as well as sickle cell cases, malnutrition, and the rest, so we meet critically ill children then we book them to be followed up at our clinic where they are scheduled so from then we will pick anything that was not done correctly so if th…	Delegation of discharge tasks, Cadres involved in discharge tasks	Inpatient/Discharge Care
Clinician	Because you can find a case where you have discharged a child but maybe the condition of the child has changed but what we normally do is tell the mother if there’s any change come back immediately.	Kenyan national resources and guidelines	Guidelines
Clinician	Yes, these other people who help us do the work—nutritionist, physiotherapist, dental technologist, occupational therapist—all those people they help to make the decision if they agree that we discharge then we will discharge but we as CO we are the people who are mandated to discharge a patient, CO and MO, but other people are just helping us in making the decision from their particular departme…	Cadres involved in discharge tasks	Inpatient/Discharge Care
Clinician	They have to borrow money to clear the bill, borrow money to buy drugs, borrow money to get transportation.	Barriers and facilitating factors- Barriers to discharge care	Inpatient/Discharge Care
Clinician	Any change of weather you’ll see children coming back with malaria.	Re-admissions after discharge	Re-admissions
Clinician	In my opinion what can improve pediatric discharge is the caretakers. We should have a guidelines on caretakers. Maybe guidance for mothers, there should be something that should be told in a straight line. They should also know the role we play as clinicians.	Impact of enhanced guidelines	Guidelines
Clinician	Some of the things that we give them, we have what is called flyers, an instruction telling him or her what to do after leaving the hospital. Those flyers will have instructions written so the patients can read to understand details. We can also make home visits with the community health workers to follow up and see how they’re doing at home. You can also give them a promotional material telling …	Barriers and facilitating factors- Facilitators to discharge care	Inpatient/Discharge Care
Clinician	When discharging, apart from the things we have talked about, we tell them to work hand in hand with the community health workers. We ask the community health workers to be monitoring them while at home. We work with them; they know each and every person who is leaving the hospital.	Discharge tasks standard cllinical practice	Inpatient/Discharge Care
Clinician	What can improve is that we normally have books, we call them mothers books on file, but sometimes they get ruined so if we can do it in a way that is electronic so that the file remains with the hospital. Sometimes they go home and they spill food on them and you cannot read it clearly.	Provider described areas for improvement- What can be improved regarding discharge care	Inpatient/Discharge Care
Clinician	Follow up care normally is done by community health workers together with the clinician. They will do the follow up and they will inform the clinician about the patient.	Follow-up care criteria	Follow-up Care
Clinician	Normally we do it as a team and the team is lead by a MO so after we have done final ward round, then we decide that this one can go home. The MO will decide but if he is not there then CO will decide together with the nursing officer who we are working with.	Discharge decision- Discharge decision	Inpatient/Discharge Care
Clinician	Yes, it is normally done correctly because most of the junior clinicians they have passed through the normal training that are required of a clinician and discharge is part of the training so they will just discharge and if it is something that can be followed up at the clinic we will refer to the clinic to follow up.	Delegation of discharge tasks	Inpatient/Discharge Care
Clinician	Follow up care goes very well. Normally there are concerns in the setup here. We have three people concerned with follow up care. We have the community health worker, we have the community health officer, and the public health officer, then we have the clinicians so all of these people communicate with each other and with the clinicians. It’s going well.	Follow-up care quality	Follow-up Care
Clinician	In our hospital, children that are here we have a department that ensures care of children, nutrition, immunization, follow up so we have departments concerned with that.	Provider described strengths- What goes well regarding discharge care, Missing immunizations, vitamins, or deworming	Inpatient/Discharge Care
Clinician	From the discharge guidelines, I’d suggest that it should be a standard everywhere that wherever we are, even if we go to another facility the standard is the same. Children need to be monitored. Apart from the ones that are being done at the hospital, there is also community-based monitoring.	WHO/international resoures and guidelines	Guidelines
Clinician	We normally have books we have to monitor. If a child misses an immunization, we have books which we normally follow. If a child is sick, these are the things that we must know.	Missing immunizations, vitamins, or deworming	Inpatient/Discharge Care
Clinician	In my opinion, mortality arise from lack of response. Maybe a child is discharged home but the response if the condition changes differs. Mortality can be decreased a lot by improving response and that is education. Where we are the roads are not well developed so mothers and caretakers will take time before they come back. Also it’s far distance. So these are things that can affect mortality.	Primary risk-factors for post-discharge mortality	Post-discharge Mortality
Clinician	So what normally influence the discharge is the response to medications	Discharge decision- Factors that influence discharge decision	Inpatient/Discharge Care
Clinician	Three months maybe 10-20. For asthma and malaria you know this occurs during rainy seasons so after three months you’ll find the number will increase together with pneumonia and diarrheal diseases then you’ll find sickle cell anemia so you’ll find that after a few months they will come back.	Re-admissions after discharge	Re-admissions
Clinician	Like in Kenya here we have what is called community health workers. These things should be included in all of those protocols—accidents at home in case of danger or emergency those things will be included in the discharge protocol. Even a hotline number should be included so the child goes home and finds that some emergency has arisen they can call for a quick response to come and rescue. Another…	WHO/international resoures and guidelines, Impact of enhanced guidelines	Guidelines
Clinician	Sometimes if you make a discharge before the child responds to treatment it is not good, but sometimes you’ll find even the caretakers will tell you that they want a discharge. Sometimes you can get a family that requests to go home but we weigh it out to determine if it’s worth it. Sometimes we do not honor then, sometimes we honor them, depending on the response of the patient while on the ward.	Discharge decision- Factors that influence discharge decision	Inpatient/Discharge Care
Clinician	Education, most of the mothers that we deal with most of them are illiterate so we try to explain to them in detail what is needed. Another challenge here is money, finances. You discharge a patient.	Barriers and facilitating factors- Barriers to discharge care	Inpatient/Discharge Care
Clinician	We do follow. We normally locate where they come from as well as the name of the area where they come from as well as the phone numbers so if there’s a patient that is discharged, all of the three people I’ve told you have information on how to follow up. As well the resources as written in their file, their discharge summary. With the locator forms we locater the form, we call, and even go and s…	Follow-up care tracking	Follow-up Care
Clinician	What I normally do, when we have done treatment in the ward and now we decide to discharge, we first teach the caregivers what to do while at home. We demonstrate the drugs that will be used at home. Then if we gain consent from the caretaker then we discharge.	Prioritize inpatient care tasks	Inpatient/Discharge Care
Clinician	The health knowledge is still low among people who are at home. If the government can improve the understanding of the people, the response to emergencies, mortality will not be there.	Underestimation of post-discharge mortality	Post-discharge Mortality
Clinician	First we prioritize based on the recovery, those who are now stable. Now the ones who are stable those are the ones we discharge. Secondly we look at the compliance—if the caretakers are compliant they also accept to be discharged. Then finally the drugs that will be used at home, if they are available.	Prioritize discharge care tasks	Inpatient/Discharge Care
Clinician	IMCI is well planned and I don’t see anything missing. What it should include is the discharge plan; it should also be included.	IMCI resoures and guidelines	Guidelines
Clinician	To be added is maybe response to emergencies at home after discharge.	Kenyan national resources and guidelines, Impact of enhanced guidelines	Guidelines
Clinician	Ideally you should be following the patients after discharge but we dont because of staffing- we are few in the facility, thats why we dont have the standard.	Follow-up care quality	Follow-up Care
Clinician	Things fall of the list- Sometimes we discharge patients but we don’t follow them up in the community. You might not have enough time to do follow up care.	Discharge care falls off of list	Inpatient/Discharge Care
Clinician	How often: Almost every day. Other challenges: No	Provider described areas for improvement- What can be improved regarding discharge care	Inpatient/Discharge Care
Clinician	Who makes the decision- In the facility we have a nutritionist so maybe when the patient is malnourished, or the nutritionist says it is not good, you send that patient through the nutritionist.	Discharge decision- Cadres involved in discharge decision	Inpatient/Discharge Care
Clinician	Break down barriers: Adequate staffing to follow up correctly and properly. Maybe by training others on discharge care.	Barriers and facilitating factors- Facilitators to discharge care	Inpatient/Discharge Care
Clinician	I think we should be more vigilant with discharging the patients, and maybe the community health workers with making follow up.	Provider described areas for improvement- What can be improved regarding discharge care	Inpatient/Discharge Care
Clinician	Why? Literacy- sometimes parents dont give the proper nutrition to their kids, or they think the food belongs to older children. They sometimes don’t bring their children to the hospital when they are very sick.	Primary risk-factors for post-discharge mortality	Post-discharge Mortality
Clinician	Survey results: Sometimes these children don’t come back to the facility, they go to other places. I think if we don’t make follow up to know the prognosis after that.	Underestimation of post-discharge mortality	Post-discharge Mortality
Clinician	It is determined who is available at that time.	Cadres involved in discharge tasks, Discharge tasks standard cllinical practice	Inpatient/Discharge Care
Clinician	Are they available?: Yes they are available in the facility.	Other resources and guidelines	Guidelines
Clinician	We do. The clinicians in the facility. At the facility there are only Clinicians.	Discharge decision- Cadres involved in discharge decision	Inpatient/Discharge Care
Clinician	Likelihood: No. Some die because of reinfection.	Likelihood of post-discharge mortality	Post-discharge Mortality
Clinician	Factors- Normally we do ward rounds. After the ward rounds, you decide when to change the medication, when to add, and when it is sufficient. So when you do your daily ward round, you make a decision about what patients stay in the ward, the vital signs are stable, the general condition is stable, and you decide whether to send the patient home with medication.	Discharge decision- Discharge decision, Discharge decision- Factors that influence discharge decision	Inpatient/Discharge Care
Clinician	He or she gets immunization and we decide who gets immunized. Whoever is available gives the immunizations	Missing immunizations, vitamins, or deworming	Inpatient/Discharge Care
Clinician	Some conditions like malaria it is frequent because malaria is very long. Pneumonia is also frequent, malnutrition is not as high. Maybe one in twenty are readmitted.	Re-admissions after discharge	Re-admissions
Clinician	Teamwork is good, and medication instruction.	Provider described strengths- What goes well regarding discharge care	Inpatient/Discharge Care
Clinician	What role: avoiding readmission. When you discharge the patient correctly and follow up, you avoid readmission because if there is a problem with a patient you make the diagnosis and treat the condition before they are readmitted.	Role of discharge and follow-up care in re-admissions	Re-admissions
Clinician	Most of the time we use IMCI guidelines, but sometimes we do use the WHO guidelines.	WHO/international resoures and guidelines, IMCI resoures and guidelines	Guidelines
Clinician	A child who is malnourished generally gets follow up care. All children that are malnourished need follow up care. Where do they go?: Nutritional clinic Who provides?: The nutritionist provides the follow up care.	Follow-up care criteria	Follow-up Care
Clinician	Standard practice- yes. Sometimes it is not standard because sometimes when we discharge a patient we don’t follow them at home.	Discharge decision- Discharge standard clinical practice	Inpatient/Discharge Care
Clinician	Sometimes you admit the patient or you come to work- you don’t know this patient and you have not stayed with him long, and again that is due to inadequate staffing, and again when we dismiss patients we dont follow them up because of the records that we have.	Barriers and facilitating factors- Barriers to discharge care	Inpatient/Discharge Care
Clinician	When a patient is malnourished, you start the patient on a plumpynut and follow up through a nutritionist	WHO/international resoures and guidelines	Guidelines
Clinician	How do you prioritize- First you do an examination, and after that you see the general condition of the patient. If for admission then you admit that patient, and then you follow him up in the ward. After that when the patient becomes stable, you decide to send him home or with medication.	Prioritize inpatient care tasks	Inpatient/Discharge Care
Clinician	When you have a child who has diarrhea and you have managed it you give the ORS during the discharge.	IMCI resoures and guidelines	Guidelines
Clinician	IMCI not useful for: Pneumonia, diarrhea	IMCI resoures and guidelines	Guidelines
Clinician	WHO not useful for: Malaria, malnutrition, pneumonia, diarrhea	WHO/international resoures and guidelines	Guidelines
Clinician	Infection in diarrhea form. They can bring us the patient when they are very severely ill. The bad thing is the literacy.	Primary risk-factors for post-discharge mortality	Post-discharge Mortality
Clinician	Guidelines: Yes. Because it creates know-how in the medical community.	Impact of enhanced guidelines	Guidelines
Clinician	Depending on how the patient presents.	Prioritize inpatient care tasks	Inpatient/Discharge Care
Clinician	Other charts: We use the Kenyan charts. It is applied in all other conditions.	Kenyan national resources and guidelines	Guidelines
Clinician	How often do you have to choose- It can be frequent, it can be just normal things.	Prioritization- Choosing between inpatient tasks	Inpatient/Discharge Care
Clinician	How do you prioritize discharge- The age factor, the general condition of the patient, and the nutritional levels of the patient.	Prioritize discharge care tasks	Inpatient/Discharge Care
Clinician	How often do you have to choose discharge- You admit the patient, and then you follow up with them in the ward, when you have time.	Prioritize inpatient care tasks	Inpatient/Discharge Care
Clinician	Initially we have to train them how to write and guide them but once in a while you’ll find they forget to write other necessary medication that they may need to take at home. At times they forget to remind the mothers to pass through the nutrition clinic or other specialist clinic. There is not a circumstance when patients don’t get discharge care instructions.	Discharge care falls off of list	Inpatient/Discharge Care
Clinician	In very rare cases you’ll find the patient leaving the hospital without the patient knowing because they’re the one who know which patient goes home and who doesn’t go home. But when the patient absconds there’s no way to find him. Even when you make a phone call to the patient they might not respond. Probably once in two months or once in a month. There are some cases when the patient has fairly…	Patient absconds or discharge against medical advice	Inpatient/Discharge Care
Clinician	Basically we have ward interns. So if the discharge is not according to medical standards, the person discharging that patient needs to be oriented more to follow the normal procedures. On most of the discharge summaries, the discharge summary is a bit more clear—the date of admission, what happens on the wards, everything until the time of discharge. Usually if they don’t fill it out correctly w…	Discharge decision- Discharge standard clinical practice	Inpatient/Discharge Care
Clinician	When the person goes home they don’t have money to buy it so until the next review, we realize the patient is not getting the medication so that is a challenge. Most challenge in terms of the discharge medications. Drug supply in our facility is a challenge.	Barriers and facilitating factors- Barriers to discharge care	Inpatient/Discharge Care
Clinician	Mostly we discharge when the patient has improved from our assessment. Then from there we will determine if the child has malnutrition we give formula feeds and other antibiotics at home and mothers should be counseled. Then we see how the patient progresses. Then from there we book outpatient pediatric clinic for nutrition. We’ll see them every 2 weeks to see if the patient is doing well since t…	Prioritize discharge care tasks	Inpatient/Discharge Care
Clinician	Basically it should be somebody who has been with that patient and who understands based on that patient. Somebody who was close to the patient. Not whoever is available but mostly for clinicians, a CO or MO Intern.	Discharge tasks standard cllinical practice	Inpatient/Discharge Care
Clinician	We have ward interns who act as medical superintendent or a consultant. Then we have a doctor on call. Then COs and CO interns. So before a patient is discharged we do a medical ward round reviewing all patients. during that round we decide if that patient should be discharged. Then upon recommending a discharge that’s when the junior clinician can take that file and discharge as per what as disc…	Discharge tasks standard cllinical practice, Delegation of discharge tasks	Inpatient/Discharge Care
Clinician	Initiative of the hospital management to make sure the drugs are available instead of telling the patient to buy from outside.	Barriers and facilitating factors- Facilitators to discharge care	Inpatient/Discharge Care
Clinician	In that scenario if they are being discharged against medical advice, mostly we just advise them verbally on what to do. In some cases, we just write a discharge summary and write they have been discharged against medical advice but we still counsel verbally on what to do.	Incomplete discharge tasks	Inpatient/Discharge Care
Clinician	In the case of malnutrition, maybe once or twice you see the same patient come back within 2 month period. It depends on the condition. For asthma, that’s seasonal maybe more during cold season than warm season. Mostly like a scenario like sickle cell. It’s worse during cold season, at home the parent has a lot of activities. Once in a while they will forget to give medication so that causes them…	Re-admissions after discharge	Re-admissions
Clinician	Basically most of the tasks related to writing discharge summary. If we have other critical patients, writing a discharge summary we give to other colleagues. Those other colleagues may not write everything that the patient was treated with and might forget to write other medications. Mostly happens when there’s a lot of workload on the ward and we have to delegate to other junior colleagues.	Discharge care falls off of list, Prioritize discharge care tasks, Delegation of discharge tasks	Inpatient/Discharge Care
Clinician	Mostly they go to the pediatric outpatient clinic. For malnutrition they go to the nutrition clinic. Mostly it is MO, and CO in the pediatric outpatient clinic. The nurse is there to take vitals. Cases of malnutrition need follow up, chronic conditions. Cases that don’t need follow up are cases like malaria. After we treat the child and the patient responded, we are able to give discharge. [co-in…	Follow-up care criteria; Location for receiving follow-up care	Follow-up Care
Clinician	Another hospital.	Underestimation of post-discharge mortality	Post-discharge Mortality
Clinician	Mostly it is a nursing officer in charge of the ward. Some areas, like the malnutrition area, they help out to determine whether the patient should be discharged or not.	Discharge decision- Discharge standard clinical practice	Inpatient/Discharge Care
Clinician	In case of immunization, we have other teams that come around the ward. They are referred to the MCH. Mostly at the MCH the nurses give the immunization.	Missing immunizations, vitamins, or deworming	Inpatient/Discharge Care
Clinician	It’s not the junior clinician who makes the discharge decision—it’s the clinician on call, a senior clinician. A MO if there’s no MO, then a CO or a MO Intern.	Discharge decision- Discharge decision, Discharge decision- Discharge standard clinical practice	Inpatient/Discharge Care
Clinician	Mostly its upon patient improvement then again maybe if it’s a referral to another facility you may find that the patient doesn’t have money so the best we can do is discharge and refer. Very few instances you find the patient says they request for discharge.	Discharge decision- Discharge standard clinical practice	Inpatient/Discharge Care
Clinician	On assessment that that patient has recovered well and he can tolerate oral medication, and can continue care at home. Because you find that on the ward you manage the patient and then from there the patient has improved and can take oral medication and there are no severe signs of illness so we discharge that patient.	Barriers and facilitating factors- Barriers to discharge care	Inpatient/Discharge Care
Clinician	Mostly its whoever is available at the time.	Discharge tasks standard clinical practice	Inpatient/Discharge Care
Clinician	In terms of nutrition, before they go home they have to be referred and educated before they go home. Basically the flow is okay. You might find one who absconded from the ward before being discharged.	Provider described strengths- What goes well regarding discharge care	Inpatient/Discharge Care
Clinician	So upon discharge when the summary is written it is for patients who are ready to be discharged. Sometimes when the medication is not there, they are always told to buy them. This helps patients in obtaining care but you find that when they go home we are not sure if they buy the medication or not.	Barriers and facilitating factors- Facilitators to discharge care	Inpatient/Discharge Care
Clinician	All children, especially for severe illnesses, need follow up care. A close follow up every two weeks to see how	Follow-up care criteria	Follow-up Care
Clinician	At discharge it’s rarely used. Mostly it is more useful during emergencies. I’ve never use it for discharge but it has clear instructions for some conditions so we’ll find it’s more useful during patient management.	WHO/international resoures and guidelines	Guidelines
Clinician	Mostly just prompt communicate between the clinician and the physician. Once in a while you might fail to make a communicate. Clear communication regarding decisions.	Provider described areas for improvement- What can be improved regarding discharge care	Inpatient/Discharge Care
Clinician	Discharge against medication advice; not waiting until the child is better.	Primary risk-factors for post-discharge mortality	Post-discharge Mortality
Clinician	Basically we go by critical patients. Critical patient first, we start in outpatient first before going to less severe patients.	Prioritization- Choosing between inpatient tasks	Inpatient/Discharge Care
Clinician	The Kenyan national guidelines, mostly for triage and emergency cases. They are always used.	Kenyan national resources and guidelines	Guidelines
Clinician	I don’t know because maybe they went to another hospital.	Underestimation of post-discharge mortality	Post-discharge Mortality
Clinician	IMCI- Mostly used during diarrhea cases and for children with common illnesses like malaria and diarrhea. But in a place like Homa Bay or Migori it may not be more useful, like in primary care centers.	IMCI resoures and guidelines	Guidelines
Clinician	Specifically if the patient is coming, first of all we get vitals for that patient. Then that will determine if the patient is in severe condition or not. From there we will get a bit of history. From there you will go to examination. From there you take blood samples. But before that you have to stabilize the patient first before going on to lab tests.	Prioritization- Choosing between inpatient tasks	Inpatient/Discharge Care
Clinician	In a very rare circumstances. In patients with malaria, it would take around 2-3 months to see the patient again; so rare.	Re-admissions after discharge	Re-admissions
Clinician	The WHO, mostly we use during admissions. Maybe during triaging of patients.	WHO/international resoures and guidelines	Guidelines
Clinician	Yes, it may improve. But still we need to have a standardized plan for discharge summaries. Most facilities have their own way of discharging patients. it needs to be standardized across all the facilities in a way that if the patient goes to another hospital with that discharge summary it may help the clinician to prioritize and to know how the patient was managed in other areas.	Impact of enhanced guidelines	Guidelines
Clinician	We don’t have any others; only those three.	Other resources and guidelines	Guidelines
Nurse	Any conditions that don’t need follow up? All the conditions need follow up care, but not all of them get followed up. For a condition like malaria, they are not followed up unless they get a relapse. For conditions like diarrhea, they are mostly being followed up	Follow-up care criteria	Follow-up Care
Nurse	Fall off the list- There are some tasks you can not get to, or you don't have enough equipment or supplies to do them. If you know you are the only one working in the department, then you can not do all of those things for that one patient, and because you have six patients in that ward. So it can be surely very difficult. Some tasks that you can not even do when you are discharging that patient-…	Discharge care falls off of list	Inpatient/Discharge Care
Nurse	Factors that influence discharge decision- They don’t complain about the discharge. It depends- if we are discharging the patient for home based care, some families complain that the patient is not stable, and that the patient cannot be treated at home. Even if the patient is stable, sometimes they like going home before the treatment is over, but we need to explain to them that once the treatmen…	Discharge decision- Factors that influence discharge decision	Inpatient/Discharge Care
Nurse	Does well- We discharge these patients why they are stable and we provide all of the care they need in the hospital, then we explain to them that they need to complete the drugs they are given for discharge at home, and then come back to the follow up clinic.	Provider described strengths- What goes well regarding discharge care	Inpatient/Discharge Care
Nurse	Who does the tasks- Nobody determines the discharge, it is just who is available at that moment. If the person is not able to determined, he can either make a call or wait for someone else or consult to decide.	Cadres involved in discharge tasks, Discharge tasks standard cllinical practice	Inpatient/Discharge Care
Nurse	We need to know the condition of the patient. If that patient is sick, or if they are ok , stable to go home. It depends on the condition of the child. if the child has a chronic illness over a long period, if that child is being discharged, we have the community health workers follow up with that child. If the patient is stable and does not have a chronic illness, then we send the patient with t…	Prioritize discharge care tasks	Inpatient/Discharge Care
Nurse	I would like for us to have the national guidelines, and also have the mentorship for how to treat children at home. Then we could have the same protocols all over, so we don’t discharge differently at different hospitals. Then the improvement should be that we see the children going home and not coming back with the same condition.	Barriers and facilitating factors- Barriers to discharge care, Kenyan national resources and guidelines	Inpatient/Discharge Care Guidelines
Nurse	Where do you refer them- To the hospital.	Location for receiving follow-up care	Follow-up Care
Nurse	It depends, they are given the drugs for deworming, vitamin A is not frequent. Immunization- we give that immunization. If the child does not have the immunization, then he or she should be immunized before being discharged home.	Missing immunizations, vitamins, or deworming	Inpatient/Discharge Care
Nurse	The Clinician, we have the nurse, we have the public health officer even- all of these people contribute to decide.	Discharge decision- Cadres involved in discharge decision	Inpatient/Discharge Care
Nurse	Someone who is responsible for discharge is the doctor, the clinician. The doctor will check in on that patient, they get the complaints. Also they learn about the patient through the examination, the treatment that patient has gotten, and if this patient has improved, great, we decide that this patient is stable and can be discharged. Or, given medication. So it is really the clinician that make…	Discharge decision- Discharge decision, Discharge decision- Cadres involved in discharge decision	Inpatient/Discharge Care
Nurse	Other challenges? A patient from my hospital- we should have our own pediatric ward, which currently we don’t have. We need a playground for these children, and other things that they enjoy. Any challenges more significant? I don’t think so.	Barriers and facilitating factors- Barriers to discharge care	Inpatient/Discharge Care
Nurse	Does discharge care fall off your list? - The follow up care, not really. I am not sure if discharge care falls off the list.	Discharge care falls off of list	Inpatient/Discharge Care
Nurse	The maternal and child health clinic- we would refer them to that clinic and they would get immunized before they go home.	Location for getting missing immunizations	Inpatient/Discharge Care
Nurse	factors for example for malaria or diarrhea, when they are being discharged we need to give them the proper education about how to avoid malaria. They need to know the earlier signs so that they know to bring the patients to the hospital earlier. They also need regular check ups. That would influence post discharge mortality. Lack of education, and telling people how to prevent. if we give proper…	Primary risk-factors for post-discharge mortality	Post-discharge Mortality
Nurse	Improving the guidelines- I think it would be good to improve them to coordinate. Then it wouldn't be that we have our own protocol at our hospital, but another protocol at another hospital. It would improve by bringing uniformity.	Impact of enhanced guidelines	Guidelines
Nurse	For that scenario with patient with malnutrition, then he or she will be get back to the community. The follow up will depend on that condition. Follow up after a week, after two weeks, and it should continue until that patient returns. Then after coming back to the clinic, the child will be sent home again, and depending on the environment, they will be given medication that will improve the con…	Location for receiving follow-up care, Follow-up care criteria	Follow-up Care
Nurse	Which clinician? The Clinician.	Discharge decision- Discharge decision	Inpatient/Discharge Care
Nurse	No- it depends on who is at the highest level. We work in shifts and we find that the one that is on duty is the one who makes the decision on discharge. There is no protocol for discharge. It is the one who is on that duty on that day.	Discharge decision- Discharge standard clinical practice	Inpatient/Discharge Care
Nurse	What resources do you use- A pediatric patient- we use the sign that is the history of the patient, and we also use a discharge summary in discharging that patient. We have the standard operations chart, and the IMCI booklet.	Other resources and guidelines, IMCI resoures and guidelines	Guidelines
Nurse	After discharge, the patients can go home, if there is a relapse, then they have re-admission. Especially if they have a complicated malaria, they are sent back to the hospital. Even diarrhea, HIV, if the condition gets worse, that’s when the patient gets readmitted.	Re-admissions after discharge	Re-admissions
Nurse	For IMCI, we need to use this guideline to know if we are using the correct protocol in managing that child, and if that child has improved. And the booklet- also it is showing the documentation so anyone else could go through that book and be able to understand.	IMCI resoures and guidelines	Guidelines
Nurse	I am not sure why they underestimated that.	Underestimation of post-discharge mortality	Post-discharge Mortality
Nurse	The discharge care for the pediatric patients, for my hospital, is not up to standard, and because of the community we have, there are some obstacles. Or the patient has not even completed the treatment and they want to go home.	Provider described areas for improvement- What can be improved regarding discharge care	Inpatient/Discharge Care
Nurse	I am not sure if a child’s likelihood to die is related to the quality of discharge and follow up care.	Likelihood of post-discharge mortality	Post-discharge Mortality
Nurse	How long after discharge? That is when we decide based on the illness. If the patient is critically ill, it will be arranged that they come after one week, or the doctor, nurse, or CHW could also follow up at home to see the patient even if the patient is doing well. If the patient is not doing well, then they can be sent back to the hospital. So it depends on the condition of the patient. It cou…	Follow-up care criteria	Follow-up Care
Nurse	Yes, the proportion- If the patient is being discharged properly, and followed up well, then the readmission will be rare, because they will be advised on nutrition, primary care. If they get good education about how to prevent these events, the relapse will become very rare.	Re-admissions after discharge	Re-admissions
Nurse	The WHO guidelines- we use them but currently we don't have it in the hospital. The book has these guidelines on child care and discharge.	WHO/international resoures and guidelines	Guidelines
Nurse	You check the medical condition of the patient, you also check the vital signs to tell you the kind of the patient you have- if there is any changes, any improvement, or if there is no improvement. Then you make your own diagnosis, maybe the patient needs a review, but if the patient is improving, then you make your will manage that condition.	Prioritize inpatient care tasks	Inpatient/Discharge Care
Nurse	I think we have talked about most of what I had in my hospital. After the completion, do we expect any changes in discharge care, and also how to reduce especially pneumonia, malaria, diarrhea, which are killing our patients?	Any additional information	Inpatient/Discharge Care
Nurse	That one i’m not sure. That one we don’t have currently have.	Kenyan national resources and guidelines	Guidelines
Clinician	It is about the condition of the patient, number two is the financial situation of the parent, the socioeconomic of the parent, religion, and the community needs. And the traditional beliefs. That is how we prioritize somebody high or low. And also the level of education of the caretaker will also help me determine if this is a patient who might come back after two days, three days, or if he is s…	Prioritize discharge care tasks	Inpatient/Discharge Care
Clinician	After the discharge summary, I will maybe ask the nurse or the nutritionist, or maybe ask the patient to go to the physiotherapy or the nutritionist clinic. After doing the discharge summary or talking to the nurse, I have to go back into the outpatient department. I normally ask the nurse if they went to the places I sent them.	Cadres involved in discharge tasks	Inpatient/Discharge Care
Clinician	What could improve: facilities, we dont have enough facilities, to have the patients, maybe more medications, especially medications, sometimes they go home without any medications. It is based on money, the hospital, and at the same time you are required to go and buy some medications yourself, and that is discouraging to the patient and the conduction is recurring again. And every time we disch…	Provider described areas for improvement- What can be improved regarding discharge care	Inpatient/Discharge Care
Clinician	Three, we need to have a nice room for everybody who is going to discharge so they can be segregated. All of the patients with diarrhea, they are put in that room, and when they are being discharged they are talked to, they are walked through the document. Currently we don't have a room for that to make it easier and less time consuming. And maybe that is why we always overlook or forget to refer…	Barriers and facilitating factors- Barriers to discharge care	Inpatient/Discharge Care
Clinician	The discharge care summary is important in reminding providers what the care needs to do before or during the discharge. So it reminds any care provider who is busy, or who is committed somehow, to go through it with the patient to prevent readmission.	Role of discharge and follow-up care in re-admissions	Re-admissions
Clinician	Because there is no follow up on post- discharge mortality, that is why they underestimated. They have no follow up. So I think if there was a follow up- they only do a mortality review in the ward, but a post mortality has never been done. They don’t have the data to inform their response.	Underestimation of post-discharge mortality	Post-discharge Mortality
Clinician	We refer them to the MCH for immunization or we inform the nurse of the MCH or the ward to come and do the immunization to the ward.	Missing immunizations, vitamins, or deworming, Location for getting missing immunizations	Inpatient/Discharge Care
Clinician	There is a always a follow up. We have a committee meeting at the end of the day they sit down and see what happened during the week, if patients get discharged in the right way, if they managed or if a mortality occurred, what was the cause of the mortality.	Discharge tasks standard cllinical practice	Inpatient/Discharge Care
Clinician	Where is the MCH- in the hospital. It is a nurse who helps.	Missing immunizations, vitamins, or deworming	Inpatient/Discharge Care
Clinician	My most significant is the initial diagnosis, the final diagnosis, what was managed in the hospital, the investigation, and medication the patient is going home with, and the return of the patient. And any education that the patient may need.	Barriers and facilitating factors- Barriers to discharge care	Inpatient/Discharge Care
Clinician	Yes. I think the likelihood to die is due to the poor quality of discharge. I think I am repeating what I just said, because of if you don’t properly educate these caretakers. These mothers- they are so busy, they call themselves working class, because even a business woman is working class. The condition needs to be managed with immediate follow up.	Likelihood of post-discharge mortality	Post-discharge Mortality
Clinician	Does discharge care fall off? Yes.	Discharge care falls off of list	Inpatient/Discharge Care
Clinician	The medical officer or the Clinician. It is always a combined team because during the ward round, it is a combination of all of the teams. We have the CO, the nurse, the nutritionist, so they all decide together if the patient needs to go home.	Discharge decision- Cadres involved in discharge decision	Inpatient/Discharge Care
Clinician	Typically I do the discharge summary writing, and I also do the health education and maybe also tell the patient about the medication that he or she needs to take at home, and any other, nutrition or anemia and if the child needs to book a follow up with the clinic, I will work with the guardian. That is where I come in. I do the summary, I give the medicine, I tell them if they need to return to…	Discharge tasks standard cllinical practice	Inpatient/Discharge Care
Clinician	Number one is that the mother needs to understand the condition or the diagnosis of the patient. Number two, the medication that the patient is going to go home with, and number three health education and the return date for the patient.	Barriers and facilitating factors- Barriers to discharge care	Inpatient/Discharge Care
Clinician	Maybe some of the things I might not do, especially inthe discharge care plan, is most of the time based on especially the socioeconomic status of the parent or the caretaker, those are some of the things that I tend to forget. We dont check if the mother is able to sustain the child, we often overlook it, and I think I need to look into it more.	Discharge care falls off of list	Inpatient/Discharge Care
Clinician	Number one is they don't have sufficient knowledge on the diagnosis or what they are being managed for, and the condition they are having, number two is they are discharged in a hurry or they end up leaving without a discharge summary that the doctor has written. If in any case they do have the document and the doctor has not explained what they have written, you will find they will go home with …	Barriers and facilitating factors- Barriers to discharge care	Inpatient/Discharge Care
Clinician	It depends. We have the IMCI. It depends on who partners with the hospital. And sometimes maybe the MOH will also give us guidelines. The ones that we have, it’s a type of guideline that assists you from the time a patient walks into the clinic or ward area, up to the point that the patient will exit. But a specific one for a discharge summary is not there.	Other resources and guidelines, IMCI resoures and guidelines	Guidelines
Clinician	Around 70 percent come back in three to six months.. Number one hygiene basically is not being followed, and number two, because of tradition children are not being fed the correct food. You find that when patients are discharged with malnutrition even with treatment they almost always come back, number one because the mother is not able to afford the food. So socioeconomic status, hygiene, and t…	Re-admissions after discharge	Re-admissions
Clinician	We have a combined team or nurses, physicians and nutritionists for the client. I think that is what works well because we have a team approach. It works well because there are things a clinician or the nutritionist or a nurse might forget, and someone might remind the other teams of a small thing that was overlooked. The whole team will forget something that the nutritionist was able to pick out…	Provider described strengths- What goes well regarding discharge care, Cadres involved in discharge tasks	Inpatient/Discharge Care
Clinician	It depends what the final diagnosis of the discharge is, at the end of the treatment of the inpatient, if it is a patient with dehydration or diarrhea. If the child has problems with hygeine, we will give them education or other things so they can maintain. Or if it is about malnutrition, or it is a patient who is discharged through nutrition, or they have nutritional therapy, all of the time the…	Prioritize discharge care tasks, Discharge tasks standard cllinical practice	Inpatient/Discharge Care
Clinician	The only thing is to keep on reminding those who are discharging patients to have an extensive discharge summary and ensure return dates for the children, even for 6 months or a year. But the immediate ones should be after three days or one week.	Other resources and guidelines, Any additional information	Inpatient/Discharge Care
Clinician	Standard protocol: Yes. The person who is allocated to the summary will do the summary.	Discharge tasks standard cllinical practice	Inpatient/Discharge Care
Clinician	Improving guidelines: Yes i think it will, but it also depends on the healthcare attitude. When something comes in it is all about embracing it, taking in the piece to help another client. Right now we are not in a place to impress any guidelines that come in, and that is a problem. But yes, I believe it would be very important to prevent recurrence of conditions.	Impact of enhanced guidelines	Guidelines
Clinician	The pharmacy. Sometimes they are out of stock.	Any additional information, Stock-outs of immunizations, vitamins, or deworming	Inpatient/Discharge Care
Clinician	That is the standard protocol.	Discharge decision- Discharge standard clinical practice	Inpatient/Discharge Care
Clinician	Risk factors: the same things that I mentioned earlier. So number one will be the socioeconomic status of the patient. Number two is how well the caretaker understands the condition of the patient. And number three is follow up. So if you don’t do a proper follow up on this pediatric patient, then the mortality is always on the rise. You are going to ask about a patient, and find out maybe that t…	Primary risk-factors for post-discharge mortality	Post-discharge Mortality
Clinician	For me, all patients need follow up. So if I see malnutrition with complications of either anemia or vomiting, I just believe that any patient being discharged needs a follow up.	Follow-up care criteria	Follow-up Care
Clinician	Proportions avoided? Education is the key, and making the mother understand the conditions and how the conditions came about. You must explain to the mother the conditions, what caused the conditions, and what can be avoided to prevent the conditions.	Averted re-admissions after discharge	Re-admissions
Clinician	We do not use it. We use the departmental MCH guidelines. In the inpatient, they are not there. It is not available in the inpatient, and we do things in a hurry so nobody takes the time to go to the MCH to ask for it. We only have a few guidelines.	WHO/international resoures and guidelines	Guidelines
Clinician	We have a few clinics. We have a pediatric outpatient clinic, and we have a nutrition clinic, we also have a few other clinics, so definitely I believe that every pediatric patient needs a follow up. For some specifics it is mandatory, for somebody with malaria, I have never seen a patient with malaria being followed up. But for severe acute malnutrition, they are being followed up at the pediatr…	Location for receiving follow-up care	Follow-up Care
Clinician	When I am doing counseling especially during admission, if we don’t know the status of the mother or the guardian. Number two when we are doing nutrition, actually it is the admissions when I would think of using a lot of the guidelines. And maybe on how to in general manage the patient.	Kenyan national resources and guidelines	Guidelines
Clinician	If its an inpatient I would take my time to do the history, the physical exam and the investigation and many nutrition concern we would engage the nutritionist; if it’s a physiotherapy concern we engage the physiotherapist. High priority or low priority- Depending on how the patient presents.	Prioritize inpatient care tasks	Inpatient/Discharge Care
Clinician	We don’t have guidelines for discharge, but at admission we use guidelines for testing for prioritizing. We have guidelines for breastfeeding, for nutrition, for the standard deviation if a child is malnourished or not, so we usually use it at the beginning of admission.	Other resources and guidelines	Guidelines
Clinician	If it’s a high priority then this is a person or child who needs immediate care and needs vital observation or nursing care observation every three hours or 9- minutes depending on the condition. Or if it is less severe after every six hours.	Prioritization- Choosing between inpatient tasks	Inpatient/Discharge Care
Nurse	It depends on the condition of the patient. If we know that the patient has improved and is probably ready to go home, that is the time we do assessment to the patient and then we decide whether the patient is able to independently stay at home. With independence I’m talking about need for care by a medical officer or a nursing officer at a health facility. So if a patient can stay at home and ta…	Discharge decision- Discharge decision, Discharge decision- Factors that influence discharge decision	Inpatient/Discharge Care
Nurse	The factors that influence the discharge of the patient. Number one is whether the patient has improved on treatment or on healthcare. That one will cause the patient to be discharged home, if the reason the patient was in the ward is over.	Discharge decision- Factors that influence discharge decision	Inpatient/Discharge Care
Nurse	Okay, what we could do better is taking care of patients during their discharge process. Or if we can have a program called home and community based care or home based care, that one can really help us because the continuum of care with the patients is not happening because of an inadequate system of follow up with the patient. In our country we have a program, but it is mostly focusing on HIV, n…	Provider described areas for improvement- What can be improved regarding discharge care	Inpatient/Discharge Care
Nurse	Usually in the inpatient department, we usually send the patient home. And then for follow up care we book them for a clinic to come back for further assessment. To see how they are improving with the kind of medication they went with home. So the other form of follow up care is booking them for a return date when we will have another engagement with the patient to see if they are improving or no…	Location for receiving follow-up care	Follow-up Care
Nurse	We are working here in the kenyan system you find sometimes those who are capable of doing follow up are not so many. More employment should be done for these people so they can treat patients and also do follow up for the patients at home. You’ll find that it is the skilled staff that are being employed, and the skilled staff that are doing the follow up are very few in the facility. In our trai…	Follow-up care quality, Barriers and facilitating factors- Barriers to follow-up care	Follow-up Care
Nurse	Sometimes discharge gets delayed, to discharge the patient at the right time, due to competing tasks, which are also there in the ward. Sometimes a patient will want to go home, but now writing the discharge summary will not be a priority. There are some patients who’s condition is not improved or who may need attendance, then it means we have to attend to those in poor condition, then we come ba…	Prioritize discharge care tasks, Discharge care falls off of list	Inpatient/Discharge Care
Nurse	Yes, definitely, it would improve patient’s discharge care. Because that will be more practical when it comes to implementation. Sometimes it is good to work on policies and guidelines but you have to also think about the implementation process and the environment where the guidelines are used. Sometimes there are a lot of shortages, and you cannot even apply the protocol or even the guidelines.	Impact of enhanced guidelines	Guidelines
Nurse	Because of the shortage of staff, sometimes it is frequent. It is depending on the availability of staff.	Delegation of discharge tasks	Inpatient/Discharge Care
Nurse	That is very true. Sometimes we get the challenge of a patient insisting that he or she wants to go home, against medical advice. Usually we try as much as possible to open the eyes of the patient to see his or her condition, and why the condition needs to be treated in the facility. There, we sometimes advise them to go themselves to the facility that is close with them. But there are others als…	Patient absconds or discharge against medical advice	Inpatient/Discharge Care
Nurse	Another factor is if one patient is seriously ill and another has improved, even if the patient is not improved so much to the satisfaction of the healthcare provider, if they are there they are not able to continue admitting more patients. then it may require that a patient who has improved a little bit may be discharged to take medicine at home.	Discharge decision- Factors that influence discharge decision	Inpatient/Discharge Care
Nurse	Definitely it will, because when you do follow up sometimes the patient will go home with medication and then forget how to use the medication according to the protocol. If you go and do follow up with the patient, you help the patient to adhere to the treatment protocol. Sometimes also at home you find a patient is skipping medication or does not have it. So if you find that scenario, you find a…	Role of discharge and follow-up care in re-admissions	Re-admissions
Nurse	Yes, we need to track, that is up to the point I was saying. The challenge that we have is that we don’t have a system where the patients at discharge from the ward. But a pediatric patient who is HIV positive, you can send them through the center for follow up.	Follow-up care tracking	Follow-up Care
Nurse	Sometimes you send a patient home in good condition, but within a few days or weeks, you find the patient is coming back to be admitted again, because he could not improve when he was left to be alone without the healthcare staff. So that is an area where I think just because of inadequacy in our system.	Provider described areas for improvement- What can be improved regarding discharge care, Re-admissions after discharge	Re-admissions
Nurse	Okay. What I know is happening, especially what is going on with pediatric discharge care, is getting the support of the facility. But again, our officers who are working in their department are mostly their attitude is good towards the patient. So I think we are trying our best as a department to take care of our patients properly, including during their discharge process. What goes well is the …	Provider described strengths- What goes well regarding discharge care	Inpatient/Discharge Care
Nurse	During discharge, the summary is written, the patient is informed, but they are going home. So after informing the patient about the discharge process, the patient, if it’s an adult is prepared himself for herself, then the process goes on and we charge the patient for the treatment that has been given to the patient in the facility, in the department or ward. So after the patient has paid the ch…	Discharge tasks standard cllinical practice	Inpatient/Discharge Care
Nurse	Other reasons for discharge, there is not much about any other reason because if we can not continue supporting a patient in the facility, usually we refer the patient to a facility which is higher, or that can provide a service which we cannot provide.	Discharge decision- Factors that influence discharge decision	Inpatient/Discharge Care
Nurse	I would say generally follow up care does not go well because most of our patients are not being followed up.	Follow-up care quality	Follow-up Care
Nurse	Usually in the setting where I work, usually we come in the morning and we prioritize cleaning and making the environment habitable, and then after that we take the reports for each and every patient that was taken care of previously and then we are handed over to the one who is coming in. So we are moving bed to bed and taking care of the patients that are there. And then, if it is the morning, …	Prioritize inpatient care tasks	Inpatient/Discharge Care
Nurse	So if they abscond, usually we do follow up. in our setting, during admission we sometimes enter into our records the phone contact, how we can contact the patient or their next of kin, when the patient is incapacitated or if the patient cannot be contacted. So we do a follow up in the community, through our community follow up process, and then we sometimes end up reaching where the patient is. …	Patient absconds or discharge against medical advice	Inpatient/Discharge Care
Nurse	What I would like to say is that now at the facility we need a lot of support, and I have an interest in improving my education to improve the discharge care of the patients. I don’t know if the organization can also support the initiative.	Any additional information	Inpatient/Discharge Care
Nurse	The discharge of a patient is a collaborative action. We have a clinician or an MO, who, together with the nursing officer and other team members- the other team members, they include the nutritionist, the laboratory technician, they will provide care when we are not there. And they will be providing important information about the times when we are not there. And then the clinician will be asses…	Discharge decision- Cadres involved in discharge decision, Discharge decision- Discharge decision, Discharge tasks standard cllinical practice	Inpatient/Discharge Care
Nurse	It will depend on the prevailing condition of the patient. If the patient is not improving, we refer the patient to a facility which can provide the services that we cannot provide. Then we have also follow up of patients who are going home who are still weak and they need continual care. That is what I was talking about earlier, about the possibility of introducing a program to help in following…	Follow-up care criteria	Follow-up Care
Nurse	We don’t use IMCI, usually we use it at the outpatient. In the ward, usually we do rounds and assessments and the patients are many, so we don’t have the time to go through the process of IMCI. But if we get the opportunity, and we get it well, then I think we try to do IMCI. IMCI documents we don’t have in our ward, in our inpatient department. So if we can get that, that would be helpful. Again…	IMCI resoures and guidelines	Guidelines
Nurse	Not so many, but they do come back. But not so many of them do come back. Because we try to do health education for continuum of care for the patient. And then some of them because we don't follow them up at home, sometimes they come back for readmission.	Re-admissions after discharge	Re-admissions
Nurse	The WHO book- we don’t have that kind of item.	WHO/international resoures and guidelines	Guidelines
Nurse	Okay, it is true. We have intern officers, people who are not licensed to practice but who have completed their training, they can be given the job to discharge the patient. Sometimes if the Clinician or the doctor is not there, they can discharge the patient home, but it is not a practice that is often there in most of our facilities. So, after the patient has been identified for discharge, the …	Delegation of discharge tasks	Inpatient/Discharge Care
Nurse	If we start by reviewing the patient, we go through the ward and then each and every patient is reviewed, until, depending most on which one is in serious condition, we can take some action depending on what we find. And then after that we continue with the review of the patient, after that if the condition seems to have improved and the patient is able to stay at home independently, then we star…	Discharge decision- Discharge decision	Inpatient/Discharge Care
Nurse	I think one is lack of a proper policy on follow up for patients discharged from our facility. Another is nutrition, and a lack of knowledge for the caregiver back home on proper patient care.	Primary risk-factors for post-discharge mortality	Post-discharge Mortality
Nurse	It can be up to between 5 and 10 in three months. That is an estimate.	Re-admissions after discharge	Re-admissions
Nurse	Maybe because of lack of knowledge around post discharge mortality. Maybe the community health worker would know, and also the healthcare provider inside the healthcare facility. But others don’t, so they may not be able to identify the risk that is around discharge. That could put the life of a patient at higher risk of dying at home.	Underestimation of post-discharge mortality	Post-discharge Mortality
Nurse	Mostly we use the Kenyan guidelines when discharging the patient, but not so much, because the guidelines are not readily available in the facility. Some have them in soft copies on their laptops. But it’s very rare that you are discharging a patient and you are carrying a laptop. I don’t know, if I go back to read it, but now I cannot, I cannot talk about the guidelines really. I would need to b…	Kenyan national resources and guidelines	Guidelines
Nurse	The pediatric protocol we use during discharge. But just like I told you, the protocol itself, we have in soft copy, but hard copies are not available.	Pediatric Protocol	Guidelines
Nurse	Have follow-up visits. She feels that patients do come back for follow up.	Provider described areas for improvement- What can be improved regarding discharge care	Inpatient/Discharge Care
Nurse	All depends on initial data collected on patient to compare with post-care data.	Provider described areas for improvement- What can be improved regarding discharge care	Inpatient/Discharge Care
Nurse	Hospital or at a chemist when the hospital does not have	Any additional information	Inpatient/Discharge Care
Nurse	No wall charts	Other resources and guidelines	Guidelines
Nurse	Junior are trained by medical officers	Delegation of discharge tasks	Inpatient/Discharge Care
Nurse	Nurse and nutritionist.	Cadres involved in discharge tasks	Inpatient/Discharge Care
Nurse	Nutrition and follow up visits and drug adherance	Any additional information	Inpatient/Discharge Care
Nurse	During cold season.	Re-admissions after discharge	Re-admissions
Nurse	Diarrhea in rainy season.	Re-admissions after discharge	Re-admissions
Nurse	She is saying re-admission does not happen much. It is mainly chronic conditions like asthma.	Re-admissions after discharge	Re-admissions
Nurse	Better counseling provided by nurses and doctors.	Averted re-admissions after discharge	Re-admissions
Nurse	After the child has improved	Discharge decision- Discharge decision	Inpatient/Discharge Care
Nurse	Use ICMI guidelines to determine discharge	Discharge decision- Factors that influence discharge decision	Inpatient/Discharge Care
Nurse	Improving health status of the patients because will learn how to take care of themselves better at home.	Averted re-admissions after discharge	Re-admissions
Nurse	Doctors and nurse	Discharge decision- Cadres involved in discharge decision	Inpatient/Discharge Care
Nurse	If patients do not have the finance to pay for the bill.	Discharge decision- Factors that influence discharge decision	Inpatient/Discharge Care
Nurse	They would need to sign a form. May refuse a procedure based on culture not allowing a procedure. For example, abdominal X rays in children can be refused.	Patient absconds or discharge against medical advice	Inpatient/Discharge Care
Nurse	Provide the immunization at that moment, and then schedule a one month follow up visit.	Missing immunizations, vitamins, or deworming	Inpatient/Discharge Care
Nurse	No tracking currently.	Follow-up care tracking	Follow-up Care
Nurse	Follow up care does not go well because of inadequate number of staff.	Follow-up care quality	Follow-up Care
Nurse	Refer to MCH	Location for getting missing immunizations	Inpatient/Discharge Care
Nurse	Rarely have stock outs	Stock-outs of immunizations, vitamins, or deworming	Inpatient/Discharge Care
Nurse	Process goes well. Rarely discharge patients without proper imminizations	Missing immunizations, vitamins, or deworming	Inpatient/Discharge Care
Nurse	Medication may be out of stock and patients need to buy it outside	Stock-outs of immunizations, vitamins, or deworming	Inpatient/Discharge Care
Nurse	Check clients condition	Prioritize inpatient care tasks	Inpatient/Discharge Care
Nurse	Compare initial diagnosis of patient	Prioritize inpatient care tasks	Inpatient/Discharge Care
Nurse	They mostly use it for looking up protocals. Guidelines for pediatric protocol – treatment for other care ?? use it for diarrhea, HIV, pneumonia, drug administration.	Other resources and guidelines	Guidelines
Nurse	Inform patient during discharge about side effects medication and dosage of the follow up, dietary habits.	Discharge care falls off of list	Inpatient/Discharge Care
Nurse	Because of inadequate patient care at discharge	Re-admissions after discharge	Re-admissions
Nurse	Only happens once in a while when doctors are not around.	Delegation of discharge tasks	Inpatient/Discharge Care
Nurse	Nutrition because they have a follow up visit – also a program for malnourished children.	Provider described strengths- What goes well regarding discharge care	Inpatient/Discharge Care
Nurse	All are the same: do all pretty well	Prioritize inpatient care tasks	Inpatient/Discharge Care
Nurse	Rarely that they become re-admitted. Mainly chronic illnesses.	Re-admissions after discharge	Re-admissions
Nurse	WHO for nutrition issues.	WHO/international resoures and guidelines	Guidelines
Nurse	No tasks.	Incomplete discharge tasks	Inpatient/Discharge Care
Nurse	In pneumonia cases, use it. Diarrhea cases	Kenyan national resources and guidelines	Guidelines
Nurse	For severe diarrhea and pneumonia	IMCI resoures and guidelines	Guidelines
Nurse	It would help to make the management of children universal.	Impact of enhanced guidelines	Guidelines
Clinician	The tasks especially for example for children who come in with complaints of sever malnutrition, during discharge protocol, we ensure nutritional assessment and nutritional education especially for the caretakers because they are the people who are always with the children for a longer period as compared to us so after doing all of those we…medication if there may be need or maybe if there not ne…	Prioritize discharge care tasks	Inpatient/Discharge Care
Clinician	Before I do the daily workup of the child I make sure all the necessary things are being done and some things are being done effectively. Yes, for us in our facility the main work of the Clinician is to admit, proper workup on the ward, and after all of those, then the discharge summary is written for the patient plus all of the workup.	Prioritize discharge care tasks	Inpatient/Discharge Care
Clinician	The decision for providing the discharge summary is always done by a group, like in our facility we have the…plus we have our staff in the facility then we make a combined decision of how the patient is and how and what should be done before the discharge summary is made and before the decision is made wisely.	Discharge decision- Discharge decision	Inpatient/Discharge Care
Clinician	The patient is being managed in all combination and those decision made by everybody with different ideas on how proper management of the patient can be done. After the patient is stabilized, the MO or the CO or CO intern plus the group who made the decision, this is when the patient is being discharged but a follow up is usually being done.	Discharge decision- Cadres involved in discharge decision, Discharge decision- Discharge standard clinical practice	Inpatient/Discharge Care
Clinician	Or those who are HIV exposed who develop another condition, for them we always give them an extended duration as compared to others.	Follow-up care criteria	Follow-up Care
Clinician	We also go to the pediatric clinic where we booked them and see any complications that arose after the discharge was given to the patient.	Follow-up care criteria	Follow-up Care
Clinician	After 10 days the child has stabilized all the vitals are in place, all the alarming conditions have resolved we prioritize then, we book them for pediatric outpatient clinic where they are seen and they are being managed there. For discharge protocol in patients, we always consider those patients who are stable and whose conditions have resolved to prevent hospital acquired infection like pneumo…	Prioritize discharge care tasks	Inpatient/Discharge Care
Clinician	For me as a clinician that is the one I always see most if I can approximate. Proper follow up and discharge of the patient is usually enabled for example patient care is always being done properly and the discharge summaries, we always write them in a form that will always enable the patient plus the discharge home drugs that for example as a patient we always give injectables and during dischar…	Role of discharge and follow-up care in re-admissions	Follow-up Care
Clinician	For follow up care we always refer patients from our facility. From our facility we refer them to Kisumu Referral Hospital. The conditions which we can’t manage and the conditions which require other materials that we don’t have in our facility, like the CT scan, the ICU, we always don’t have those so we always refer.	Location for receiving follow-up care	Follow-up Care
Clinician	The follow up process for us, for our part in the outpatient clinic, the follow up process always go well because, I think the patient just…the hospital admission and the advices we give them plus all the medication. I think they’re always perfect.	Follow-up care quality	Follow-up Care
Clinician	For the discharge protocol for the pediatric patients we need enough personnel and we also need proper and more equipment which we can use in our facility which can also enable the pediatric and the caregivers be it the mother or guardian to be in a position that will enable the support of the child plus the caregiver.	Any additional information	Inpatient/Discharge Care
Clinician	One of them is the language barrier between the person providing the information to the client; another barrier is inadequate and insufficient—inadequate resources to provide the messages to the patient properly.	Primary risk-factors for post-discharge mortality	Post-discharge Mortality
Clinician	Home care that is going to be taken at home and the course of discharge from the hospital is the big burden in our hospital. [how often] One out of ten patients.	Barriers and facilitating factors- Barriers to discharge care	Inpatient/Discharge Care
Clinician	medical officer, medical officer intern, Clinician, Clinician intern, nurses, plus the nursing students, plus the nutritionist	Discharge decision- Cadres involved in discharge decision	Inpatient/Discharge Care
Clinician	The discharge care that can be improved is…for example those who need follow up in the community we give some moral support we see and to provide adequate equipment for them not to lose that morale.	Provider described areas for improvement- What can be improved regarding discharge care	Inpatient/Discharge Care
Clinician	Mortality that always occur after discharge are usually very rare because we always make sure that before discharge the patient is stable and at times we find it difficult for examples in cases whereby mortality occurs you’ll find there’s that pressure from the family members they want the patient, the believe that the patient will not get cured by the hospital medication and they need other extr…	Likelihood of post-discharge mortality	Post-discharge Mortality
Clinician	I only know those two	Barriers and facilitating factors- Barriers to discharge care	Inpatient/Discharge Care
Clinician	The most significant is the care-based management at home.	Barriers and facilitating factors- Barriers to follow-up care	Follow-up Care
Clinician	There are certain tasks that at times I don’t do like administering drugs sometimes I leave for the nurses; prescribing drugs and medications I leave for the nurses. For example for severely malnourished children I leave for nutritional review for them to give the fortifiers as I attend to other priorities like those children who have been admitted in this case.	Delegation of discharge tasks	Inpatient/Discharge Care
Clinician	What breaks down the barriers? For example you’ll find that the patient is a high patient for HIV, the parents are all down and you’ll find the caretaker is the grandmother. You’ll find the grandmother is…the grandmother will always find its more difficult for her to do the necessary care. She will always complain that her duties will always be priority as compared to the care she will be giving …	Barriers and facilitating factors- Barriers to discharge care	Inpatient/Discharge Care
Clinician	Yes; They will improve pediatric discharge practices, for example if they look in the international booklet and it’s there, it always enable to compare in comparison of one place to the other and the epidemiology of al of the diseases we can always help in the management of common conditions for example for malaria, in places where there are, how proper management will be done and how to deal wit…	Impact of enhanced guidelines	Guidelines
Clinician	What can improve the discharge in our facility is by providing moral support to the patient during discharge. We do proper follow ups and give them what they need and we also give them encouragement both spiritually and mentally. We give them the support and provide them with equipment for example the…we provide them with…for them to buy. We provide them with medication.	Provider described areas for improvement- What can be improved regarding discharge care	Inpatient/Discharge Care
Clinician	For our pediatric patient who are admitted and the immunization has not been started we always schedule them as…in the MCH where they can get all of the vaccinations.	Missing immunizations, vitamins, or deworming, Location for getting missing immunizations	Inpatient/Discharge Care
Clinician	The standard for discharge of the patient is usually made with the person is available from the day of admission of the patient until the day of discharge of that patient. It’s not the same person because our patient are always being admitted through the outpatient clinic then they are being admitted on the ward. After being admitted on the ward, then the care on the ward the personnel involved i…	Discharge tasks standard clinical practice, Cadres involved in discharge tasks	Inpatient/Discharge Care
Clinician	The reason for underestimation is because most of the patients are always being discharged are stable so we don’t always know mortality after discharge.	Underestimation of post-discharge mortality	Post-discharge Mortality
Clinician	Those who majorly need follow up care are those who after admission the care that is being needed is to provide for example those patients.	Follow-up care criteria	Follow-up Care
Clinician	We always use the, there in the IMCI we have the yellow, pink, and green protocol. For the yellow it always needs that the patient needs urgent and prompt admission, pink the patient needs medication but as an outpatient, and green the patient always needs management with home care. It’s part of the IMCI for admission.	IMCI resoures and guidelines, Other resources and guidelines	Guidelines
Clinician	The medical officer plus the Clinician.	Discharge decision- Discharge decision, Discharge decision- Cadres involved in discharge decision, Discharge decision- Discharge standard clinical practice	Inpatient/Discharge Care
Clinician	This is standard clinical practice.	Discharge decision- Discharge standard clinical practice	Inpatient/Discharge Care
Clinician	If the clinician is not around then the medical officer always do it.	Discharge decision- Cadres involved in discharge decision	Inpatient/Discharge Care
Clinician	Readmission is usually very rare, for example for those children who have diarrhea its very rare, and for those patients who are asthmatic in our place its somehow cold, in cold season we get several admission but in times when there’s warm weather we don’t experience so many complaints. [estimate of rare w/in 3 months after discharge] By approximation it can be like 3 to 1. [w/in 6 months?] Like…	Re-admissions after discharge	Re-admissions
Clinician	We always check for the targeted weight for example for us if the children is below two months we always get a target…who was there from the date of admission.	Follow-up care criteria	Follow-up Care
Clinician	For the WHO guidelines, we always do use the IMCI for us.	WHO/international resoures and guidelines, IMCI resoures and guidelines	Guidelines
Clinician	In our facility the clinician who is supposed to be on that word is not around, then another clinician or medical officer is called from another ward to come and review the patient and apply for the discharge and if the patient is stable and requires discharge then the patient is allowed to go	Discharge decision- Discharge standard clinical practice, Discharge decision- Cadres involved in discharge decision	Inpatient/Discharge Care
Clinician	Factors that may prevent mortality during discharge, one of them is providing motivational factors to the clients and the caregivers for example offering transport and also to give them moral support both spiritually and mentally plus emotionally	Primary risk-factors for post-discharge mortality	Post-discharge Mortality
Clinician	A scenario when we always use the IMCI booklet is in cases in children for example who have been admitted for SAM where we do the assessment every day we check for any complication that is arising as a result of the underlying condition.	IMCI resoures and guidelines	Guidelines
Clinician	What I think goes well is the follow up process. Its always being done perfectly and the follow up process at the pediatric outpatient clinic for us as clinicians and medical officers. They also do a perfect job by doing community follow up for the patient one by one.	Follow-up care quality, Provider described strengths- What goes well regarding discharge care	Follow-up Care
Clinician	How long after discharge children should follow up] We always give them a duration of two weeks. It is not standard for all illnesses. For example if the patient came with pneumonia, after management we give them follow up after one month because of the situation. We prioritize, for example SAM children and also children who presented with meningitis; we always give them a shorter duration as com…	Follow-up care criteria	Follow-up Care
Clinician	We prioritize the patient, especially for the outpatient children, we check for the major vital signs then you prioritize them for example there children less than two months who have fevers…those who have severe pallor those who are in severe distress, those are the ones we give major priority more than others	Prioritize inpatient care tasks	Inpatient/Discharge Care
Clinician	The blue book is always used as a resource for example if a child is admitted with severe malaria.	WHO/international resoures and guidelines	Guidelines
Clinician	That one I’m not so sure.	WHO/international resoures and guidelines	Guidelines
Clinician	About 30% can be avoided.	Averted re-admissions after discharge	Inpatient/Discharge Care
Clinician	The Kenyan guidelines for cases of pneumonia, diarrhea, and others. The Kenyan guidelines are not useful for example when a patient needs urgent follow up in the community and after discharge.	Kenyan national resources and guidelines	Guidelines
Clinician	The barriers that patients always face in our facility during discharge is the care that the patient is going to get at home.	Barriers and facilitating factors- Barriers to follow-up care	Follow-up Care
Clinician	Something that is high priority is one that requires immediate emergency response for example those children who are in respiratory distress or have severe pallor, those who come with traumatic incidences. There are children below two months and those with severe jaundice.	Prioritize inpatient care tasks	Inpatient/Discharge Care
Clinician	For discharge we categorize the discharge summaries, those children who have been admitted with severe malnutrition we will follow the ten steps.	Prioritize discharge care tasks	Inpatient/Discharge Care
Clinician	There is a time that I fail to discharge a patient, this one I am not sure enough if what I diagnosed was the right thing so I seek a second opinion from other colleagues then during that collective bargaining is when I decide if I am comfortable enough to discharge the patient.	Discharge decision- Discharge decision	Inpatient/Discharge Care
Clinician	That’s the main things that makes me fail to do my discharge care plan, in those rare cases when I am not able to do the discharge care plan.	Discharge care falls off of list	Inpatient/Discharge Care
Clinician	Yes, the discharge care plan is already made so it’s just the junior CO to implement the discharge care plan but the junior COs are not responsible for making the discharge decision for patients, so the senior CO will make the discharge plan and if he has other duties to undertake then he will delegate to the junior CO so it’s just the work of the junior CO to implement the discharge care plan.	Delegation of discharge tasks	Inpatient/Discharge Care
Clinician	Most of the time if we discharge a patient against medical advice we are in a society where there are a lot of cultural beliefs where a patient can just say they want to go home, and most times they go home and die. And you as a medical personnel it will hurt in a way because you could not do what you planned for the client so you don’t feel that satisfaction because you have not achieved what yo…	Patient absconds or discharge against medical advice, Primary risk-factors for post-discharge mortality	Inpatient/Discharge Care Post-discharge Mortality
Clinician	Most of the time they request a discharge so they advise them that they should not discharge early they say it’s their patient and they have a right for their patient so as a medic we don’t have power over that so we tell them to sign against the medical advice and they take the patient to the hospital of their choice or wherever they want to take the patient.	Patient absconds or discharge against medical advice	Inpatient/Discharge Care
Clinician	When they see that the patient has not been immunized or has missed vaccinations for some time that live within the radius of the hospital it will be a bit hectic between the nurse and the client. We find that most of the clients will fear to see the nurses because of the missed vaccines. So most of them we refer them but they won’t go unless you take them there otherwise if you send them to go o…	Missing immunizations, vitamins, or deworming	Inpatient/Discharge Care
Clinician	And then also we have some religions around this area that they don’t believe in injections and they don’t believe in giving medications so for them even if the child is sick they are just about prayers so most of the time they are the people who have high mortality. These religious beliefs that don’t support immunization and injection because you’ll find something like polio vaccine, you’ll find…	Missing immunizations, vitamins, or deworming	Inpatient/Discharge Care
Clinician	For the medical staff we have to do more updates on the guidelines of treatment so that when we are discharging the care plan, at least we are following the protocols for various conditions as we discharge patients so we write the correct discharge plan, the correct medication, and the correct advice to the clients.	Provider described areas for improvement- What can be improved regarding discharge care	Inpatient/Discharge Care
Clinician	It’s always used at the MCH, and the outpatient department and inpatient there’s another one. [IMCI missing] Maybe if I found something that’s missing then I could tell you because to be honest I haven’t exhausted all of it.	IMCI resoures and guidelines	Guidelines
Clinician	Two, if the clients are not counseled then the mother will not know something they are doing wrong and you are not advising them accordingly so the client will have the same issues. So for me it will contribute.	Primary risk-factors for post-discharge mortality	Post-discharge Mortality
Clinician	f the MO is present and is with the team, he makes the final decision. So it depends on the rank at the time we are reviewing the patient. so if we are in a setup when the MO is the highest ranking he will give the final decision. But if there is a CO and there is no MO then the CO will make the discharge decision.	Discharge decision- Discharge decision	Inpatient/Discharge Care
Clinician	It’s a challenge for us because if they don’t have money they postpone it to further dates and maybe if its something that is very emergent it will lead to complications. The second thing is time with the staffs because sometimes these people are very busy so maybe finding time to discuss what is going on with the children or the challenges the children are facing. Some of them will just go home …	Barriers and facilitating factors- Barriers to discharge care	Inpatient/Discharge Care
Clinician	So my discharge, how I prioritize my discharge, depends on how the patient has responded to the treatment and how confident am I that when I send them home they remain in a healthy condition. But if I feel they won’t improve at home that means I still have to keep them in the hospital until I feel that I am comfortable enough to discharge them. So it depends mainly on how effective the treatment …	Prioritize discharge care tasks, Discharge decision- Discharge decision	Inpatient/Discharge Care
Clinician	For us, we are many clinicians so most of the time delegation is what normally helps us. I don’t discharge as an independent person, we always work together. If it’s my tasks to discharge and I fail, then I always inform the next person or the person around, one of my colleagues, to help me with the discharge care plan. During the ward rounds we have written the discharge care plan so it’s alread…	Cadres involved in discharge tasks	Inpatient/Discharge Care
Clinician	During the discharge care plan, one is among the team that decides who will be part of the team that will decide on the discharge care plan of the patient. Two, during the ward rounds, because we will be seeing the patient as a team- the pharmacist, the lab people, the nurses and the clinicians and the doctors- so it will be the whole team that decides if the patient will be discharged and the wh…	Discharge decision- Cadres involved in discharge decision	Inpatient/Discharge Care
Clinician	We also have the WHO Anthrocal, but its just an app that is used during discharge. Most of the time we use that or the nutritional book to tell us treatment for SAM. The Antrhocal is an app so we just log in the data of the child and it will give you the outcomes and you will know if they have a nutrition problem.	Other resources and guidelines	Guidelines
Clinician	One of them I review patients in the wards, I write the discharge summary, I write the prescription, I give them a review date and I also review them. These are the major tasks that I accomplish during the discharge plan. I majorly work with children so sometimes I am very overwhelmed.	Prioritize discharge care tasks	Inpatient/Discharge Care
Clinician	This will contribute to mortality. Personally I have seen a case where the client needed a transfusion but there was no blood so I had to transfer to a higher hospital where I knew blood was there but because of cost implications the mother could not go. Despite contributing to the cost, the mother still did not go. After three days, the child died.	Primary risk-factors for post-discharge mortality	Post-discharge Mortality
Clinician	Yes, there are times when this occurs. I think it was when we had a shortage of COs at the hospital, the client load was overwhelming. Most of the time the senior CO will be seeing other clients or is doing other procedures. So when he is doing other duties that he prioritizes more than the discharges, then he will delegate the discharge care to a junior CO.	Delegation of discharge tasks	Inpatient/Discharge Care
Clinician	The discharge care plan goes ok when it comes to reviews and maybe the prescriptions and maybe the post-discharge advice and counseling, for me it’s ok.	Provider described strengths- What goes well regarding discharge care	Inpatient/Discharge Care
Clinician	Many of the times what I’ve witnessed is discharge against medical advice. Most of the time I have seen them discharged against medical advice. This happens once in a week or in two weeks time we might get one client.	Patient absconds or discharge against medical advice	Inpatient/Discharge Care
Clinician	Sometimes because of workload or time I fail to accomplish some of those discharge tasks. Yes; most of the time I can be overwhelmed with other tasks. I work in the MCH department so I am dealing with under-5s both in outpatient and inpatient. So for me why I fail to complete my discharge care plan it’s because of the workload and I’m alone; just workload and time.	Discharge care falls off of list	Inpatient/Discharge Care
Clinician	What should be improved is attitude of staff towards the patients who are going to be discharged because these clients need a holistic approach. Two, there are lot of tasks that cannot be carried out so these mostly has to do with the discharge plan because you discharge a patient but you still feel there is something missing because you have not done all of the tests. So that’s another area that…	Provider described areas for improvement- What can be improved regarding discharge care	Inpatient/Discharge Care
Clinician	From the time I have been here, it rarely occurs because most of the time the prognosis is good but we underestimate post discharge mortality because its really a key point to check, and scrutinized so we know where the gap came from so we can avoid mortality in the future.	Underestimation of post-discharge mortality	Post-discharge Mortality
Clinician	When you admit a patient it means you mean well for the patient and you want to see a positive impact on the patient.	Discharge decision- Discharge decision	Inpatient/Discharge Care
Clinician	Yes, mostly what I’ve witnessed you may try to recommend a drug that is not in the hospital so the patient will go and try to buy the medication outside. You see, we work in a government facility so most of the drugs are subsidized so the cost is not as high as outside and the community is not as economically stable, most of them are fishermen, so they cannot buy the drug. So they will look for a…	Barriers and facilitating factors- Barriers to discharge care	Inpatient/Discharge Care
Clinician	It’s rare for me, it has never happened. We work as a team so it can happen maybe I am thinking of something else I am not sure, I have to seek a second opinion about the discharge plan. I also depend on my colleagues input because I am not the only clinician around, there’s another medical officer.	Discharge care falls off of list	Inpatient/Discharge Care
Clinician	We have a medical officer but in the past he was not there so it was the Clinician. Most of the time the medical officer is in the maternity wing, because he’s the only one. So he is assigned to the maternity wing. But for the other wards it’s either the Clinician if the MO is out.	Discharge decision- Discharge decision	Inpatient/Discharge Care
Clinician	We have a counselor, community health volunteers- sometimes they help with the discharge care plan for example if there is maybe home visits or home reviews, the community health workers play an important role in those discharge care plans.	Barriers and facilitating factors- Facilitators to discharge care	Inpatient/Discharge Care
Clinician	So when I take my measurements-if for example I’m seeing a patient who has malnutrition- when I check in the WHO pocketbook I can know if I’m managing care correctly. So for me it’s a reference book for me not only when discharging but also during the admission and treatment of the clients.	WHO/international resoures and guidelines	Guidelines
Clinician	Yes, if the discharge plan is not according to the guidelines, then automatically the implication of the discharge, it won’t be a good prognosis and the child is likely to die.	Likelihood of post-discharge mortality	Post-discharge Mortality
Clinician	In some occasions, I feel it doesn’t go well because we find that it depends on the nursing officer that is with them at the MCH because we are human beings and some of them have attitudes.	Missing immunizations, vitamins, or deworming, Location for getting missing immunizations	Inpatient/Discharge Care
Clinician	One of them, we are in a society where its not a well off society so one is financial challenges because without finances they won’t do the test or get the medication that is needed so it also implicates on the discharge care plan because we’ll have to tell them to find money to do the following tests.	Barriers and facilitating factors- Barriers to discharge care	Inpatient/Discharge Care
Clinician	That one I cannot say because for me most of the questions that occur are in the WHO Pocketbook. So I cannot say what is missing because it’s not the only source that we use because we have the Pediatric Protocol too so both of those work hand in hand. A few days back I found that surgical conditions of the pediatric cases are the ones that are not in the WHO Pocketbook because it majorly deals w…	WHO/international resoures and guidelines, Pediatric Protocol	Guidelines
Clinician	Mainly for me, in fact I have mine and I share it with other colleagues during ward rounds because I always carry it with me because it’s a very important tool to me. During discharge care plan, you find if you’re managing a condition you do the assessment then you compare to the pocketbook so you know where you are. The pocketbook will guide you from management up to the discharge care plan and …	WHO/international resoures and guidelines	Guidelines
Clinician	Generally in the position where I’m working, one, it’s the person who admitted the patient because it’s the first person who met that patient and the first one who took the history and the vitals of the patient and he knows the real state of the patient during admission.	Discharge decision- Discharge decision	Inpatient/Discharge Care
Clinician	The discharge care plan given will affect the re-admission of the patient. If they patient doesn’t adhere to it, we cannot avoid readmissions.	Re-admissions after discharge	Re-admissions
Clinician	Most of the patients who we tell to come back for review come back because the service is offered freely so they don’t have to pay anything.	Follow-up care tracking	Follow-up Care
Clinician	Personally for the time I’ve worked, how I prioritize to discharge my clients its based on various issues and various outcomes of their treatment. One it depends on the condition that I’m managing because there are those conditions I can comfortably manage within 5 days such as pneumonia, and it depends on how the patient presented during admission. So if for example the present with high fever, …	Discharge decision- Factors that influence discharge decision, Prioritize discharge care tasks	Inpatient/Discharge Care
Clinician	I think it goes well because we have qualified staff full of knowledge so it goes on well. I’ve also done follow ups with several clients so it always goes well unless something crops up or the patient fails to come because of one of two issues then that’s when the follow up turns into something else.	Follow-up care quality	Follow-up Care
Clinician	The IMCI guidelines are always used when handling under-fives whether in outpatient or inpatient because the one that will be used is the management of pediatric clients.	IMCI resoures and guidelines	Guidelines
Clinician	One of them is adherence to the dosage and the treatment arrangements. Another issue, maybe you have referred the patient in your discharge care plan to a higher facility but because of distance and cost, the patient may fail to seek the higher management and they opt to say in the house.	Primary risk-factors for post-discharge mortality	Post-discharge Mortality
Other Cadre	Another reason is that the patient decides to go, they have a right, although it is against medical practice. Yes they engage us because we are with the patient most of the time, we know the progress so most of the time they will involve us.	Patient absconds or discharge against medical advice	Inpatient/Discharge Care
Other Cadre	Whether the patient is stable or not. If patient is stable we discharge on drugs. Mostly we discharge on oral medication. Most of them don't return for injectables. Then we educate the caretakers or the parents about the best care. We educate them first because when you give them this education that is when you know they are ready to go home. Or if they are unable to then we give them the medicat…	Prioritize discharge care tasks	Inpatient/Discharge Care
Other Cadre	When the patients are discharged on drugs it goes well because we follow up with the pharmacy. We make sure they get the drugs they were discharged on, we discharge them. It goes well because we ensure that we do follow up with our patient. Caregiver education goes well; because we have the nurses who are always there to make sure the caregivers are educated that no client goes without health edu…	Provider described strengths- What goes well regarding discharge care, Follow-up care quality	Inpatient/Discharge Care Follow-up Care
Other Cadre	Mostly the storage of or stock of enough drugs because we find that patients are discharged on drugs but we don't have the drugs at our pharmacy. Also if we do good follow up and good education all of this will help us to improve. Also taking their contact to follow up on them. If we offer services that are affordable it could help with adherence and support them.	Provider described areas for improvement- What can be improved regarding discharge care, Stock-outs of immunizations, vitamins, or deworming	Inpatient/Discharge Care
Other Cadre	One of the failures is when we lack the drugs, if there are some hospital infections that patients get. This is not so often. Lack of drugs is most important. With lack of drugs the facility could improve on that but it's more of an administrative role. Also some drugs that we don't stock. The hospital acquired infections it's more of an administrative role because we don't have enough rooms some…	Barriers and facilitating factors- Barriers to follow-up care	Follow-up Care
Other Cadre	If the children are not dewormed we encourage them to do deworming. We give them the care if necessary. We mostly refer them to the MCH that is where we refer them to because it's the clinic that handles immunization. We go through their registerrs to determine if the child needs immunization.	Missing immunizations, vitamins, or deworming, Location for getting missing immunizations	Inpatient/Discharge Care
Other Cadre	The children that require follow up is malnutrition cases due to parents not able to provide the right food or diet for the child. Follow up is done after patients are discharged home. Not the same for all patients.	Follow-up care criteria	Follow-up Care
Other Cadre	Not useful for cases like sickle cell or surgical cases, cancer cases	IMCI resoures and guidelines	Guidelines
Other Cadre	Have not encountered the blue book yet. Our facility has not been provided with the blue book. The Kenyan guidelines we don't use, we only use the IMCI guidelines.	WHO/international resoures and guidelines, Kenyan national resources and guidelines, IMCI resoures and guidelines	Guidelines
Other Cadre	Only the IMCI. We have not encountered the blue book yet. The IMCI guidelines we will use mostly when the patient has diarrhea or dehydration. When we discharge them we use the IMCI guidelines to educate the mother.	IMCI resoures and guidelines	Guidelines
Other Cadre	The doctors, the Clinicians, or maybe senior nurses that we have they can propose a discharge but it's the doctors and Clinicians. If the patient is stable, is not sick is well we can discharge the patient home. There are those who can be transferred to other facilities. There are those we discharge for economic issues because the bill is getting too high-- still stick-- but the doctors decide to…	Discharge decision- Discharge decision, Discharge decision- Factors that influence discharge decision, Discharge decision- Cadres involved in discharge decision	Inpatient/Discharge Care
Other Cadre	We started work you take the history before you diagnose the patient. If the inpatient that you have you have to take the history. You receive the report of the history and diagnosis-- mostly done by the clinicians or doctors on the round. Then we order the drugs depending on what the doctors prescribe. Our wok as student nurse is to deliver the prescribed medication to the patient. According to …	Prioritize inpatient care tasks	Inpatient/Discharge Care
Other Cadre	Yes, improving international and national guidelines will help. It will make it easier to talk to clients to assure clients we are conducting discharge according to national guidelines	Impact of enhanced guidelines	Guidelines
Clinician	There are patients, caregivers, who will sometimes complain that they have stayed too much in the ward or maybe they are committed somewhere else and they request discharge. We do discharge them, we counsel them and we advise them for example if they keep asking to be discharged we do discharge them against the doctors advice, but we do explain to them.	Discharge decision- Discharge standard clinical practice	Inpatient/Discharge Care
Clinician	The discharge decision is made by multiple healthcare workers, not one. This is because it is good when different healthcare workers come together, because maybe the patient is suffering from maybe an important illness, but he or she had another illness that was maybe not treated and it was possible for follow up. So maybe this patient has been admitted for malaria, but this patient has diabetes,…	Discharge decision- Cadres involved in discharge decision, Discharge decision- Discharge standard clinical practice	Inpatient/Discharge Care
Clinician	Actually it is done, for example if the senior clinician is not around and there are some patients that are supposed to be discharged, then we can consult on medical officer is around, but if he is not around then another officer can do that. This happens not frequently but in very rare cases. Because if the senior clinician is not around that means the medical officer is usually around. On very …	Delegation of discharge tasks	Inpatient/Discharge Care
Clinician	We have the child clinic in the MCH, and we have the outpatient clinic, we have the immunization clinic and we have the prevention of mother to child transmission clinic. So any child who is coming to the hospital should get to the MCH. And once in the MCH they are able to be referred to different places for immunizations or supplementation.	Missing immunizations, vitamins, or deworming	Inpatient/Discharge Care
Clinician	We provide discharge care always to our patients that are admitted. We do have some instances where patients leave before they can get care but they are very few cases. For example we do have patients with mental problems, and they leave before the day of discharge so we are not able to complete the discharge care to such.	Patient absconds or discharge against medical advice	Inpatient/Discharge Care
Clinician	The follow up clinic to the MCH is usually on a monthly basis for the children or the below five. After their five vaccinations, they have one at six months, one at a year and a half, and when we get to two they are given the deworming, plus weighing and other nutritional assessments.	Missing immunizations, vitamins, or deworming, Location for getting deworming medication	Inpatient/Discharge Care
Clinician	We have actually never had stock outs of immunizations or vitamin tablets in our facility. We make sure there are enough and we do the correct order.	Stock-outs of immunizations, vitamins, or deworming	Inpatient/Discharge Care
Clinician	In the pediatric ward, when the ward round is being done daily, usually from around 8 to 9 we usually have a Clinician, a nursing officer, and a nutritionist. So with the help of the nursing officer we are able to sort out the children who are asking for vitamins, deworming or other immunizations, then they are given it before discharge.	Missing immunizations, vitamins, or deworming	Inpatient/Discharge Care
Clinician	When the discharge is done and is not according to the standard, we do take the patients addresses and contact so we can follow up later, but before we discharge them we do encourage them, we do counsel them on the benefits of listening to a doctor, then maybe later on they decide to stay or we can follow up with them by using the CHW volunteers. Then we can get back to them later.	Discharge decision- Discharge standard clinical practice	Inpatient/Discharge Care
Clinician	They do, but some things they cannot do alone. There must be a senior nurse around to get more advice to this junior clinician.	Delegation of discharge tasks	Inpatient/Discharge Care
Clinician	When the discharge is not done correctly and this is noted, when the senior clinician returns and realizes, they did something like a meeting for everyone and this clinician is told how to do it correctly next time.	Delegation of discharge tasks	Inpatient/Discharge Care
Clinician	In our setup we have the community health volunteers. These are the people that work in the community but they do have talks in the community, and they get to educate our mothers on the importance of immunizations and at what stages children should get immunizations.	Missing immunizations, vitamins, or deworming	Inpatient/Discharge Care
Clinician	Using the discharge for our pediatrics. We have a clinical team that usually discharges pediatrics, and then we ensure that we do advise them on how to take medications, and on discharge we do give them the follow up clinic so they can come for review. That is two weeks or one week, depending on the condition that the patient was admitted with. So they do come for follow up. I think that is what …	Provider described strengths- What goes well regarding discharge care	Inpatient/Discharge Care
Clinician	We have several people who are involved in the discharges. We have the medical doctor, who is responsible in that ward, then we have a nursing officer, we have a Clinician, and we stretch them through our patients clinics, we have many clinics.	Discharge decision- Cadres involved in discharge decision, Discharge decision- Discharge decision	Inpatient/Discharge Care
Clinician	The Clinician in charge mainly, that is in my facility.	Discharge decision- Discharge decision	Inpatient/Discharge Care
Clinician	The patient responds to the medication, then we have, for example, there is an investigation that is supposed to be done and it is not here, so we discharge this patient here and then release them.	Discharge decision- Factors that influence discharge decision	Inpatient/Discharge Care
[truncated: 144 more rows]
